# Supplementary material for: The Zn(II)2Cys6-Type Transcription Factor ADA-6 Regulates Conidiation, Sexual Development, and Oxidative Stress Response in Neurospora crassa
Source: Front Microbiol. 2019 Apr 10;10:750. doi: 10.3389/fmicb.2019.00750 (PMC6468284; doi:10.3389/fmicb.2019.00750)
Supplement: Supplementary file 1 [file Table_1.XLS]

## Sheet: ADA-6 manu Supplementary Data S
Supplementary Data S1
Locus	rpkm Δada6-0h	rpkm Δada6-12h	rpkm Δada6-24h	rpkm Δada6-4d	rpkm WT-0h	rpkm WT-12h	rpkm WT-24h	rpkm WT-4d	Δada6/WT -0h	Δada6/WT -12h	Δada6/WT -24h	Δada6/WT -4d
NCU00003	15.5022	25.8981	25.4188	12.3729	10.4929	27.1854	51.6384	10.3207	1.4774	0.952645	0.492246	1.19884
NCU00004	22.844	41.2779	38.2802	25.7154	18.7774	49.2892	63.1375	18.1239	1.21657	0.837464	0.606299	1.41887
NCU00005	10.3999	29.2769	28.7737	31.2768	12.7988	27.4516	34.3943	28.7221	0.812569	1.06649	0.836586	1.08894
NCU00006	15.8601	26.7221	25.5486	40.3719	20.423	27.0223	26.7896	27.2505	0.776581	0.98889	0.953676	1.48151
NCU00007	7.27988	11.3666	9.30447	11.6441	11.6944	13.4351	6.15479	16.7456	0.622512	0.84604	1.51174	0.695351
NCU00008	7.06779	16.1259	37.8091	14.513	9.27469	16.5107	27.377	16.6767	0.762051	0.976693	1.38105	0.87026
NCU00010	10.0681	31.7584	66.1223	26.9581	13.155	32.3903	31.4454	40.6551	0.765344	0.980491	2.10276	0.663091
NCU00011	0.676455	2.08125	2.66443	2.46018	1.3528	1.7068	2.63133	1.20641	0.500042	1.21939	1.01258	2.03927
NCU00013	0	0	0.292508	0.270085	0.950486	0	0	0.264885	0	#DIV/0!	#DIV/0!	1.01963
NCU00014	11.2547	24.4723	21.1528	16.8746	14.5	21.6257	10.9975	15.054	0.776185	1.13163	1.92342	1.12094
NCU00015	16.5153	29.4958	10.2028	20.8398	19.3395	31.8789	15.0225	26.654	0.853968	0.925247	0.679171	0.781862
NCU00017	2.51946	5.62374	3.90381	2.93081	2.99346	3.70202	1.62139	3.53515	0.841656	1.5191	2.4077	0.829048
NCU00018	105.706	165.133	118.258	116.386	106.172	170.788	104.505	118.267	0.995608	0.966892	1.1316	0.984094
NCU00019	2.89818	6.85275	15.2205	8.68601	3.00527	6.52714	7.07207	7.3223	0.964367	1.04989	2.1522	1.18624
NCU00021	10.6111	6.98812	37.2461	5.73501	11.3401	6.17442	26.8335	9.10466	0.935719	1.13179	1.38804	0.629898
NCU00022	2.45282	8.52969	3.38698	6.74173	3.27015	8.02417	4.19483	4.62583	0.750064	1.063	0.807419	1.45741
NCU00023	46.9874	70.2004	124.498	110.688	43.4684	57.6704	65.306	66.0334	1.08096	1.21727	1.90638	1.67625
NCU00024	55.773	94.3306	198.993	99.5182	59.8208	118.161	114.215	94.7837	0.932335	0.798321	1.74227	1.04995
NCU00025	37.4373	68.784	75.3426	76.9705	38.5423	67.7877	53.8837	46.8312	0.971332	1.0147	1.39824	1.64357
NCU00026	33.1475	29.2314	74.5951	32.4804	29.3194	32.3039	140.027	22.3662	1.13057	0.904887	0.532719	1.45221
NCU00027	0.228552	0.750067	1.71043	0.664974	0.548479	1.33788	2.26705	0.774451	0.416702	0.560637	0.754473	0.858639
NCU00028	3.09616	6.72109	0.711388	3.14352	3.92147	7.18713	2.25819	2.57682	0.789541	0.935157	0.315026	1.21992
NCU00029	12.9475	25.8444	25.1028	48.7845	15.799	33.8498	20.6294	28.7006	0.819514	0.763501	1.21684	1.69978
NCU00030	32.0594	46.299	29.8705	29.0949	35.9701	57.9892	34.3002	29.012	0.891279	0.798408	0.870855	1.00286
NCU00031	0.387215	1.05897	2.03356	0.704127	0.825989	0.91187	1.50622	0.690569	0.46879	1.16132	1.35011	1.01963
NCU00032	17.7527	14.3905	49.1431	13.7393	17.0184	12.413	20.7168	10.2327	1.04315	1.15931	2.37214	1.34269
NCU00033	8.39344	7.54532	31.5297	8.66786	7.5431	7.11161	14.5109	5.3593	1.11273	1.06099	2.17283	1.61735
NCU00034	52.0428	55.7955	97.3439	48.5453	46.0164	44.9483	61.7655	53.7029	1.13096	1.24133	1.57602	0.903961
NCU00035	28.7242	25.602	147.179	31.8013	26.3479	27.7099	134.865	30.6637	1.09019	0.92393	1.09131	1.0371
NCU00037	9.67747	14.616	5.43477	10.9987	12.0656	16.0242	10.2933	11.1577	0.802073	0.91212	0.527989	0.985748
NCU00038	3.39443	7.0365	22.8286	9.58717	4.39072	10.5692	52.3942	17.0019	0.773092	0.665757	0.435709	0.563888
NCU00039	0.412572	0.465432	2.11256	1.5755	0.528048	0.707869	2.12643	2.20737	0.781316	0.657512	0.993477	0.713743
NCU00040	61.0922	52.5133	75.9862	46.714	64.6296	48.5441	75.5977	60.857	0.945268	1.08176	1.00514	0.767602
NCU00041	172.683	184.985	262.485	261.055	175.775	148.155	146.975	171.025	0.982412	1.24858	1.78592	1.52641
NCU00042	28.8949	32.9916	146.94	39.445	31.6917	29.4104	93.6117	43.5029	0.911751	1.12177	1.56967	0.906721
NCU00043	66.3947	101.422	98.5067	107.015	69.5275	97.8213	84.8945	96.116	0.954942	1.0368	1.16034	1.11339
NCU00045	3.2934	3.57629	10.7306	2.51003	3.19627	3.9838	4.59215	2.0946	1.03039	0.897708	2.33673	1.19833
NCU00046	10.9827	22.8017	34.2686	35.2341	14.7138	22.0562	27.1784	29.4997	0.746422	1.0338	1.26088	1.19439
NCU00047	0	0	0.764511	0.705905	0.310528	0.391788	0.943764	0.86539	0	0	0.810066	0.815707
NCU00048	0.297052	0	0	0.270085	1.18811	0	0.577747	0.529769	0.250021	#DIV/0!	0	0.509817
NCU00050	90.2037	53.6845	23.7645	47.2465	103.324	52.3593	39.377	47.2839	0.873018	1.02531	0.603512	0.999208
NCU00051	43.8442	35.0139	8.84706	21.8381	45.6133	25.45	20.0371	27.2393	0.961216	1.37579	0.441533	0.801712
NCU00052	0.467105	4.93419	1.37988	7.3898	1.41988	3.01716	1.40816	3.74871	0.328975	1.63537	0.979918	1.97129
NCU00054	1.65452	6.43794	6.18143	9.42413	2.80271	5.05865	5.53675	9.37284	0.590328	1.27266	1.11644	1.00547
NCU00055	3.95857	7.38654	9.79919	18.6959	5.45356	8.71183	9.08929	16.718	0.725868	0.847875	1.0781	1.11831
NCU00056	13.074	29.288	7.23791	24.1576	14.6512	28.7007	17.284	18.6961	0.892345	1.02046	0.418763	1.29212
NCU00057	28.2446	30.1502	31.3298	17.9864	32.9236	27.2861	35.2689	40.0821	0.857883	1.10497	0.888311	0.448738
NCU00059	2.73096	2.65337	2.47689	2.61373	3.79428	2.68372	7.05877	3.26834	0.719758	0.988691	0.350895	0.799713
NCU00060	10.1533	26.6107	38.2964	26.723	14.249	26.667	38.5712	25.3613	0.71256	0.997887	0.992876	1.05369
NCU00061	2.56635	6.05352	3.41158	35.4673	3.76366	8.15888	7.02954	27.3469	0.681876	0.741955	0.485321	1.29694
NCU00064	30.2207	56.8322	67.6097	64.1528	29.5064	55.9504	18.0402	43.9326	1.02421	1.01576	3.74773	1.46025
NCU00065	11.3211	8.38016	12.8111	10.4178	13.7667	8.84587	19.444	13.5551	0.822351	0.947353	0.658872	0.768553
NCU00066	11.0838	14.6317	33.4426	14.057	11.7081	15.9479	13.9294	14.5973	0.946682	0.917464	2.40086	0.962987
NCU00067	73.6725	85.792	72.9509	91.3084	74.5716	100.732	68.9425	96.6151	0.987942	0.851685	1.05814	0.945073
NCU00068	19.9057	20.583	29.9906	17.3099	19.6931	20.6344	12.9963	14.9904	1.0108	0.99751	2.30762	1.15473
NCU00069	9.08833	10.7924	7.30077	4.67528	9.08756	13.8795	5.46568	13.7558	1.00008	0.77758	1.33575	0.339878
NCU00070	8.31342	12.1973	13.9254	11.0825	8.49613	11.6451	8.40102	10.6845	0.978495	1.04742	1.65758	1.03726
NCU00071	0	0	0.708178	0.163473	0	0.725839	0	0.32065	#DIV/0!	0	#DIV/0!	0.509817
NCU00072	39.7854	53.1284	43.8408	42.3641	42.1974	52.1642	60.3956	45.6134	0.942841	1.01848	0.725893	0.928763
NCU00073	16.772	31.9714	69.8898	36.6928	16.852	32.2104	29.884	32.8168	0.995251	0.992578	2.3387	1.11811
NCU00074	12.918	45.1801	102.872	69.5684	15.4208	49.8774	121.243	63.0304	0.8377	0.905822	0.848482	1.10373
NCU00075	46.9415	66.3325	102.503	38.689	46.7942	54.2476	84.1547	53.2015	1.00315	1.22277	1.21803	0.727216
NCU00076	4.23515	9.78249	1.61555	17.9351	4.51711	9.54995	9.05338	24.7006	0.937579	1.02435	0.178447	0.726103
NCU00077	6.80994	13.6942	2.62972	10.9873	8.27805	14.7568	7.30418	10.5078	0.82265	0.927996	0.360029	1.04563
NCU00078	11.1734	19.8788	5.36323	11.2879	12.2697	20.6945	13.9814	12.249	0.910652	0.960584	0.383597	0.921535
NCU00079	0	0	0	0	0	0.0531511	0	0	#DIV/0!	0	#DIV/0!	#DIV/0!
NCU00080	68.8475	87.9153	19.7231	25.4319	75.3463	123.588	48.0987	52.2276	0.913748	0.711357	0.410054	0.486944
NCU00081	4.48476	6.77483	0.954847	5.06949	5.26006	5.68846	2.85842	6.18782	0.852607	1.19098	0.334048	0.819269
NCU00082	0.16583	0.510209	1.79623	0.904655	0.530611	1.33893	0.483793	1.03511	0.312526	0.381058	3.7128	0.873972
NCU00083	22.3969	48.2012	73.7652	59.5099	25.381	55.355	23.3066	44.5579	0.882428	0.870766	3.16499	1.33556
NCU00084	2.48549	6.1651	2.5613	7.09488	3.60654	6.59212	3.03537	8.65918	0.689161	0.935222	0.843819	0.819348
NCU00085	3.61603	4.88578	4.77589	5.03602	4.56844	5.24257	5.44217	5.75796	0.791524	0.931943	0.877571	0.874619
NCU00086	0.389669	1.59853	1.63076	0.885736	1.16891	2.35967	1.13682	1.56363	0.333362	0.677437	1.43449	0.566463
NCU00087	47.0403	56.2311	69.0887	45.3908	45.0371	58.432	57.9718	50.5873	1.04448	0.962333	1.19176	0.897278
NCU00088	54.8316	28.8471	11.8037	13.5426	65.0803	49.7696	29.0848	19.3142	0.842522	0.579612	0.405837	0.701173
NCU00089	10.3763	6.59776	12.4995	7.4531	11.0671	5.89944	7.06342	6.81611	0.937579	1.11837	1.76961	1.09345
NCU00090	58.8623	110.673	278.111	142.964	42.6054	126.592	199.191	128.617	1.38157	0.874251	1.3962	1.11154
NCU00091	6.93109	11.8472	4.93322	12.0731	7.29527	11.4625	6.43282	9.54188	0.950081	1.03356	0.766882	1.26527
NCU00092	3.01888	6.27359	17.5233	9.60687	2.09715	6.33422	14.447	8.50095	1.43952	0.99043	1.21293	1.13009
NCU00093	0.411578	3.09541	5.94415	8.10798	0.658469	3.18466	4.2693	5.87214	0.625053	0.971974	1.3923	1.38075
NCU00095	10.825	20.2016	36.5436	20.4107	13.1664	21.9401	9.772	18.4946	0.822172	0.920761	3.73963	1.1036
NCU00096	0.80484	2.61382	1.18879	6.46402	0.965726	3.11379	3.26117	4.90418	0.833404	0.839432	0.36453	1.31806
NCU00097	3.04297	4.12387	2.35434	8.20137	4.69447	3.07116	3.69899	7.36509	0.648203	1.34278	0.63648	1.11355
NCU00099	1.24222	0	0	0.564724	0.496845	0.626861	0	1.66155	2.50021	0	#DIV/0!	0.339878
NCU00100	11.5702	19.2422	15.0883	24.8909	13.3714	23.4695	23.5538	21.1162	0.865294	0.819881	0.640589	1.17876
NCU00101	13.9749	28.4174	5.97109	23.7695	18.2783	32.7886	9.76307	18.1195	0.764564	0.866684	0.6116	1.31182
NCU00102	127.658	103.138	24.9217	58.46	147.42	112.021	25.0454	52.5664	0.865946	0.920699	0.995064	1.11212
NCU00103	49.6906	36.3818	31.3054	29.8456	53.2401	37.173	32.8016	47.4788	0.933332	0.978718	0.954388	0.628609
NCU00104	41.1702	54.9067	23.3217	45.8853	39.2633	73.7764	27.7674	62.667	1.04857	0.744232	0.839894	0.732209
NCU00105	15.3724	11.1409	30.2746	22.7358	16.3139	14.2736	45.5453	33.3556	0.942291	0.780525	0.664715	0.681618
NCU00106	51.618	32.2879	2.37332	22.4617	65.0292	30.3556	8.88701	22.9694	0.793767	1.06365	0.267055	0.977894
NCU00107	16.5724	25.4139	14.9333	28.1457	16.0082	26.1933	13.0753	23.1426	1.03524	0.970244	1.1421	1.21619
NCU00108	7.55895	15.4517	14.6841	15.9429	8.88487	19.8768	8.45097	12.7472	0.850767	0.777372	1.73757	1.2507
NCU00109	8.06578	13.6757	5.53264	9.60402	10.2075	15.7013	4.10399	7.99398	0.790184	0.87099	1.34811	1.20141
NCU00110	0.867274	0.667086	1.03193	0.525695	0.462507	0.401182	0.421699	0.29001	1.87516	1.6628	2.44707	1.81268
NCU00111	48.8531	80.6087	54.1993	17.5699	53.9292	109.239	88.4706	26.7186	0.905874	0.73791	0.612624	0.65759
NCU00112	19.177	28.9619	10.1023	10.6792	22.822	31.6845	22.668	8.01682	0.840287	0.91407	0.445662	1.3321
NCU00114	69.8122	52.1107	38.5206	41.4305	74.2766	42.0844	58.526	56.9624	0.939894	1.23824	0.658179	0.727329
NCU00115	5.83874	23.5946	59.2964	30.2675	7.66814	31.9268	161.018	50.1997	0.761428	0.739022	0.36826	0.602941
NCU00116	41.0876	104.134	177.474	105.042	48.6871	114.633	560.997	88.2794	0.843912	0.908413	0.316354	1.18988
NCU00117	13.8088	25.651	21.4295	21.5408	14.5928	27.0194	13.4944	14.6072	0.946277	0.949353	1.58803	1.47468
NCU00118	1.4542	2.39406	1.54501	1.35698	1.68367	2.54911	0.893157	1.6721	0.86371	0.939174	1.72983	0.811545
NCU00119	8.56889	14.1855	25.9125	13.6102	12.0589	17.6702	17.2318	13.4425	0.710587	0.802793	1.50376	1.01248
NCU00120	2.66061	6.0889	2.8625	4.36779	3.291	7.0861	2.44362	4.02007	0.808452	0.859275	1.17142	1.08649
NCU00121	96.1162	24.079	20.8823	14.0092	85.3684	19.8026	20.5537	17.876	1.1259	1.21595	1.01598	0.783685
NCU00122	66.2127	122.032	25.782	58.701	67.1974	121.342	42.2279	67.0976	0.985346	1.00569	0.610543	0.874859
NCU00123	0	0.336869	0	0.149326	0.262754	0.49727	0.319428	0.878704	0	0.677437	0	0.169939
NCU00124	4.38628	10.9983	37.9394	13.0627	6.98772	13.3182	21.3999	15.6286	0.627713	0.825805	1.77287	0.835818
NCU00125	3.99221	5.39246	4.98584	3.40846	6.07543	8.10751	5.11327	6.25153	0.657107	0.66512	0.975079	0.545221
NCU00126	5.07798	9.58711	22.8802	12.7667	5.72379	11.1819	6.39719	8.40442	0.887172	0.857381	3.57661	1.51905
NCU00127	60.354	104.906	46.0183	112.96	64.5461	96.7329	36.5662	98.1938	0.935053	1.0845	1.2585	1.15037
NCU00128	0.4425	1.02864	0.319536	1.77025	0.330372	1.33979	2.75403	2.3938	1.3394	0.767762	0.116025	0.739514
NCU00129	1.40078	39.6685	9.78897	17.2555	1.8796	26.4053	7.07473	20.9525	0.745255	1.50229	1.38365	0.82355
NCU00130	4.04728	20.2596	16.7481	1199.29	3.16047	13.3241	7.21573	1003.95	1.2806	1.52052	2.32105	1.19457
NCU00132	20.8855	46.0888	15.1054	27.7639	29.8421	56.6224	22.2015	55.9999	0.699866	0.813968	0.680379	0.495785
NCU00133	21.8513	49.3399	25.1261	40.0305	28.1305	60.9168	22.1069	35.495	0.776781	0.809956	1.13657	1.12778
NCU00134	9.15219	15.3391	18.3434	14.4089	12.1803	15.9126	11.5257	14.3963	0.751393	0.963955	1.59153	1.00088
NCU00135	38.4392	61.6924	24.3831	47.0907	42.3119	58.6835	35.9311	53.756	0.908472	1.05127	0.678608	0.876008
NCU00136	16.252	11.8801	27.623	12.3401	16.1469	14.1341	28.7089	31.027	1.00651	0.840523	0.962176	0.39772
NCU00137	160.052	137.868	38.9158	107.703	168.273	155.776	115.095	142.905	0.951141	0.885038	0.338119	0.753671
NCU00138	0.512575	1.3142	0.283913	0.728192	1.02506	1.35797	0.467309	0.857004	0.500042	0.967767	0.607549	0.849695
NCU00142	6.27562	13.7458	6.40333	38.2632	7.56418	11.5498	3.45184	10.002	0.82965	1.19014	1.85505	3.82556
NCU00144	72.9262	59.8292	21.1419	11.7787	91.2994	52.9319	9.53283	8.85892	0.798759	1.1303	2.21779	1.32959
NCU00145	17.9205	37.1163	10.6154	20.558	21.2788	36.3849	11.7769	20.2246	0.842177	1.0201	0.901374	1.01649
NCU00146	15.4162	32.0999	32.4309	23.2019	18.0308	33.1219	20.6137	23.328	0.854995	0.969144	1.57327	0.994598
NCU00147	80.0071	100.975	59.0463	16.0128	75.0695	66.8669	104.31	29.3151	1.06577	1.51008	0.566064	0.546232
NCU00148	24.0161	38.3738	12.189	22.9261	24.3174	32.6384	15.5357	19.5915	0.987613	1.17573	0.784584	1.17021
NCU00150	51.7488	66.8401	9.06932	28.5996	55.8808	71.4493	28.6157	32.573	0.926056	0.93549	0.316936	0.878018
NCU00151	3.94587	6.29494	8.9043	7.3248	3.72634	7.02453	23.4498	12.4128	1.05891	0.896137	0.379718	0.590103
NCU00152	9.23641	11.6044	21.9944	12.6058	10.2906	12.7064	21.6829	24.9709	0.897561	0.913273	1.01436	0.504819
NCU00153	3.65556	1.79301	7.0741	1.47399	3.45819	1.4116	9.36644	5.98086	1.05707	1.27019	0.755259	0.246452
NCU00154	21.1695	50.323	6.94858	48.2681	23.663	49.4757	20.4958	42.9631	0.894626	1.01712	0.339024	1.12348
NCU00155	7.1157	8.01012	47.1616	4.32592	9.07701	8.94514	27.413	5.81952	0.783925	0.895472	1.72041	0.743346
NCU00157	23.6905	52.6253	25.4532	36.4084	29.1167	61.8076	22.3853	26.7271	0.813639	0.851438	1.13705	1.36223
NCU00158	7.8417	12.8952	19.1713	11.4938	10.0041	13.6454	13.5424	11.8753	0.78385	0.945024	1.41565	0.967876
NCU00159	9.13518	13.7776	6.95447	17.7983	9.88665	14.9531	5.5243	10.6787	0.923991	0.921384	1.25889	1.66671
NCU00160	215.133	306.04	94.0818	163.174	195.847	299.383	129.011	121.895	1.09848	1.02224	0.729256	1.33865
NCU00161	12.525	9.33336	29.6488	4.51592	14.1897	9.52746	34.1705	17.5233	0.882684	0.979627	0.867674	0.25771
NCU00162	20.8089	41.1744	30.7586	32.0761	18.7035	47.1031	28.0088	35.3908	1.11257	0.874133	1.09818	0.906341
NCU00163	9.34368	22.1559	7.38405	16.0169	9.99749	19.9416	10.8806	10.8792	0.934603	1.11104	0.678646	1.47225
NCU00164	5.54211	13.7596	12.3245	12.3245	7.94302	15.2188	14.1475	12.046	0.697734	0.904113	0.871142	1.02312
NCU00166	2.37483	3.55964	0.719539	2.90667	1.24211	3.13431	0.799423	1.79187	1.91193	1.1357	0.900073	1.62214
NCU00167	8.87625	13.0948	20.5967	13.2895	9.13869	11.2475	9.33986	9.53802	0.971283	1.16424	2.20524	1.39332
NCU00168	17.7637	21.4275	49.7415	19.6378	17.2421	21.4427	14.317	17.7268	1.03025	0.999289	3.47431	1.10781
NCU00169	33.133	48.874	78.8468	59.7287	36.3429	58.2665	57.3977	67.3718	0.911679	0.838801	1.37369	0.886554
NCU00170	17.2321	21.3786	55.4805	18.8192	16.2622	23.1476	39.7307	21.0434	1.05964	0.923579	1.39641	0.894304
NCU00171	106.206	47.2347	77.9006	31.9279	110.161	60.0704	127.961	25.6941	0.9641	0.786322	0.608784	1.24262
NCU00172	14.5476	20.1572	35.5688	18.6584	13.395	18.5872	23.8995	11.2886	1.08604	1.08447	1.48827	1.65285
NCU00173	50.002	146.723	46.7963	64.7813	60.5072	169.623	20.1802	57.471	0.826381	0.864995	2.31892	1.1272
NCU00175	366.648	504.721	338.54	328.827	213.625	221.549	50.9801	61.548	1.71631	2.27814	6.64063	5.3426
NCU00176	26.1005	18.8949	16.0633	5.93277	22.5674	21.1126	4.47917	2.22473	1.15656	0.894962	3.58623	2.66673
NCU00177	101.178	67.6728	11.8206	57.1144	114.187	61.8185	53.9093	61.9983	0.886077	1.0947	0.219268	0.921224
NCU00178	8.34891	13.5392	18.7033	9.29897	7.76383	13.7453	11.3159	7.67748	1.07536	0.985009	1.65282	1.2112
NCU00180	1.28972	7.08827	14.2304	7.48683	1.05814	5.57379	4.50229	8.99403	1.21885	1.27172	3.1607	0.832422
NCU00181	11.5579	10.0219	14.1653	9.7419	9.72166	12.3658	11.4326	11.7217	1.18888	0.810456	1.23902	0.831098
NCU00182	55.1083	47.719	109.571	35.4658	53.1767	48.837	77.8798	29.5824	1.03632	0.977106	1.40693	1.19888
NCU00183	18.7743	35.428	5.62011	19.9378	20.3046	25.0117	7.05955	13.6163	0.924635	1.41646	0.796099	1.46426
NCU00184	11.1102	17.9545	20.4881	18.1216	13.1426	18.0089	14.2748	12.1287	0.845359	0.996982	1.43527	1.49412
NCU00185	0.445966	2.46979	0.526973	3.97371	0.499439	2.43052	1.47454	4.69254	0.892933	1.01616	0.357382	0.846814
NCU00186	4.3425	13.6346	1.842	14.2746	6.0389	12.5413	3.50829	12.9869	0.719088	1.08718	0.525043	1.09915
NCU00187	18.1576	7.73281	2.04558	4.47709	25.2954	6.21214	11.1483	15.7111	0.717822	1.24479	0.183488	0.284963
NCU00188	12.1307	19.849	17.8791	19.721	11.0855	17.4731	8.8571	20.0064	1.09429	1.13597	2.01862	0.985735
NCU00189	1.13116	1.16008	0.445543	0.411388	1.8097	0.228327	0.220003	0.6052	0.625053	5.08078	2.02516	0.679756
NCU00192	0	0	0	0.727964	0	0	0.259535	0.237982	#DIV/0!	#DIV/0!	0	3.0589
NCU00193	15.3861	28.2075	11.1284	20.0967	14.5225	33.6681	13.9032	12.5462	1.05946	0.837809	0.800422	1.60181
NCU00194	43.9032	47.2252	38.5524	39.7647	49.7864	53.4774	34.5155	53.0612	0.881832	0.883087	1.11696	0.749413
NCU00195	16.8943	31.2147	9.81428	47.9917	19.6636	34.327	13.4736	53.8826	0.859164	0.909332	0.728406	0.890671
NCU00196	7.86778	11.4827	31.1388	11.9684	8.75469	12.0891	38.8935	13.3795	0.898694	0.949838	0.800617	0.894536
NCU00197	3.31412	1.0458	8.78617	1.62253	3.67072	1.28647	4.71037	3.18257	0.902854	0.812924	1.86528	0.509817
NCU00198	147.847	137.534	294.595	104.921	150.053	173.612	296.569	183.361	0.9853	0.79219	0.993342	0.57221
NCU00199	7.95154	10.9338	8.44932	12.2157	9.80553	12.111	8.98741	13.7207	0.810924	0.902794	0.940129	0.890309
NCU00200	25.8323	27.1872	13.1353	17.7309	31.1722	25.149	9.58093	20.6802	0.828698	1.08105	1.37099	0.857385
NCU00201	1.20796	1.13973	1.47495	2.15266	1.19819	1.26791	0.375904	2.11121	1.00815	0.898906	3.92376	1.01963
NCU00202	62.0718	70.4383	49.25	52.3166	61.5261	69.0247	36.7514	38.3336	1.00887	1.02048	1.34008	1.36477
NCU00203	0	0	0	0.100517	0	0	0.0537548	0.0492908	#DIV/0!	#DIV/0!	0	2.03927
NCU00204	1.18688	1.21723	1.34854	1.16215	1.46066	0.921444	0.932245	1.54683	0.812569	1.321	1.44655	0.751309
NCU00205	2.42439	4.72718	0.898925	2.49005	3.60336	4.9239	2.1539	2.04176	0.672815	0.960048	0.417348	1.21956
NCU00206	1.99022	3.99833	1.63763	1795.79	0.850544	3.96228	1.72333	2211.58	2.33994	1.0091	0.95027	0.811997
NCU00207	7.85053	11.5464	9.76794	26.6148	10.3691	12.3455	7.27931	24.6371	0.757106	0.935267	1.34188	1.08027
NCU00208	0.138866	0	0	1.07321	0.111083	0.280304	0.0675213	0.804883	1.25011	0	0	1.33337
NCU00209	15.0758	18.62	14.7494	22.2263	18.1283	19.5019	11.098	19.1964	0.831616	0.954777	1.32901	1.15784
NCU00210	27.4755	35.3688	43.7541	39.1398	30.0656	38.3448	24.6577	33.2244	0.913852	0.92239	1.77446	1.17804
NCU00211	30.9467	29.898	30.915	23.3458	32.8276	30.6675	32.9297	33.6946	0.942703	0.974909	0.938818	0.692867
NCU00212	660.555	538.986	199.41	465.961	646.339	635.976	337.373	362.159	1.02199	0.847494	0.591066	1.28662
NCU00213	3.67026	9.38373	11.8859	8.22517	4.90015	9.02586	5.40409	8.73518	0.749009	1.03965	2.19942	0.941614
NCU00214	9.40546	24.9291	22.4925	26.2102	14.9498	27.8613	16.2737	19.8237	0.629138	0.894756	1.38214	1.32216
NCU00215	27.0354	29.1083	16.3623	23.1928	33.1223	31.0931	20.6136	25.8698	0.81623	0.936166	0.793762	0.89652
NCU00216	122.193	92.9518	43.2339	71.3319	145.313	93.8768	44.5811	67.3911	0.840897	0.990146	0.96978	1.05848
NCU00218	7.90476	12.971	3.02197	5.83429	8.55502	14.5481	8.50107	5.8878	0.923991	0.891594	0.355481	0.990911
NCU00219	6.38998	11.6763	14.3252	6.94533	8.32897	12.129	12.3808	8.57595	0.767199	0.962673	1.15705	0.809861
NCU00220	8.19009	21.1813	22.7217	18.9726	10.3685	22.7853	26.7334	26.2915	0.789902	0.929606	0.84994	0.721625
NCU00221	0.396197	0.451474	0.260091	1.16074	0.246502	0.533155	0.385289	0.863606	1.60728	0.846796	0.675055	1.34406
NCU00222	16.3607	20.4322	14.3721	14.2449	15.5082	18.7393	13.1819	12.5089	1.05497	1.09034	1.09029	1.13878
NCU00223	19.6587	52.1843	41.431	38.4178	18.4468	47.307	56.0639	36.7521	1.0657	1.1031	0.738996	1.04532
NCU00224	1.01468	0	0	0.307523	0.270559	0	0	0	3.75032	#DIV/0!	#DIV/0!	#DIV/0!
NCU00225	599.322	425.404	218.659	317.4	584.541	387.202	397.752	402.867	1.02529	1.09866	0.549737	0.787854
NCU00226	11.2817	36.3302	30.7501	30.8136	14.8364	36.8002	19.0897	46.2359	0.760405	0.98723	1.61082	0.666445
NCU00227	33.0088	23.691	75.6724	30.4313	35.5751	23.8376	14.6215	85.8888	0.927864	0.993849	5.17542	0.35431
NCU00229	0.970745	1.8489	5.73538	4.66528	1.55306	1.67955	5.79897	3.09152	0.625053	1.10083	0.989034	1.50906
NCU00230	9.60911	17.2899	51.8094	20.2428	10.449	19.0066	35.4384	15.454	0.919618	0.909679	1.46196	1.30988
NCU00231	0.0429698	0.132205	0.126938	0.429758	0.0343729	0.260207	0.0417868	0.383167	1.25011	0.508078	3.03775	1.1216
NCU00232	5.54342	4.96368	13.6881	5.96123	6.84287	5.59476	15.7619	8.40584	0.810102	0.887201	0.86843	0.709178
NCU00233	4.31268	16.4114	4.58198	5.36582	5.62871	12.4852	6.29092	6.27451	0.766194	1.31448	0.728349	0.855177
NCU00234	17.4408	22.0202	34.2398	28.317	19.7255	21.1524	37.4488	23.949	0.884176	1.04103	0.914311	1.18239
NCU00236	15.9657	41.7108	43.3662	97.4855	16.1303	33.7546	40.2159	86.0301	0.989793	1.2357	1.07833	1.13316
NCU00237	9.15136	12.3558	5.52213	32.2458	10.6972	11.5063	7.46112	24.1789	0.855487	1.07383	0.74012	1.33363
NCU00238	0.701318	1.04407	1.18069	1.25473	0.995335	1.59829	2.31003	2.98565	0.704605	0.653243	0.511113	0.420254
NCU00239	9.534	14.448	38.6025	12.1581	9.95351	15.7861	15.8475	14.2055	0.957854	0.915232	2.43588	0.855868
NCU00240	20.8711	23.2451	16.8641	27.1345	18.6303	18.1902	19.6516	20.1068	1.12028	1.27789	0.858154	1.34952
NCU00241	26.852	15.1819	33.3462	13.8643	28.291	13.9576	26.0316	9.25514	0.949136	1.08772	1.28099	1.49801
NCU00242	44.486	55.2715	58.2432	73.6609	46.1534	53.4332	30.5116	82.2378	0.963872	1.0344	1.90889	0.895706
NCU00243	64.3253	68.0409	70.7154	67.4365	66.297	72.1817	46.6396	69.2517	0.97026	0.942633	1.51621	0.973789
NCU00244	7.30852	14.7111	8.4857	32.1839	19.8949	29.2296	28.4823	53.0122	0.367356	0.503293	0.297929	0.607103
NCU00245	4.45578	22.7216	2.68133	9.11538	11.386	45.3452	10.1106	14.3479	0.391338	0.501079	0.2652	0.63531
NCU00246	2.00129	4.06216	5.82994	8.64317	3.2018	9.80459	6.00077	18.3291	0.625053	0.414312	0.971532	0.471555
NCU00247	29.5346	3.87162	166.516	15.4458	18.563	2.80152	111.647	193.364	1.59104	1.38197	1.49145	0.0798791
NCU00248	168.785	14.4396	67.389	15.3618	82.662	7.75095	84.0608	15.7508	2.04187	1.86295	0.801669	0.975302
NCU00249	9.50792	6.59392	20.3749	7.75905	9.44477	5.54522	7.01041	6.49773	1.00669	1.18912	2.90638	1.19412
NCU00250	44.3228	4.10212	337.236	33.1239	7.69638	5.7826	160.846	115.774	5.75892	0.709391	2.09664	0.286109
NCU00251	2.14785	4.3216	13.6971	10.9546	2.45447	3.22064	87.2883	45.4372	0.875074	1.34185	0.156918	0.241094
NCU00252	2.06539	5.54767	1.98538	4.65003	3.4617	5.45947	3.53884	4.34124	0.596641	1.01616	0.561025	1.07113
NCU00253	16.7635	33.3729	17.6168	34.3899	17.1847	27.5819	14.3156	17.9002	0.975493	1.20996	1.2306	1.9212
NCU00254	0	0	0.297686	0	0	0	0	0	#DIV/0!	#DIV/0!	#DIV/0!	#DIV/0!
NCU00257	4.30114	8.05875	3.09507	5.07636	3.96995	9.68372	2.09136	4.90486	1.08343	0.832196	1.47993	1.03497
NCU00258	413.054	263.723	153.13	192.712	416.874	246.226	330.357	270.179	0.990836	1.07106	0.463528	0.713277
NCU00259	23.3162	15.7562	0.889907	12.654	25.1577	23.1673	5.62463	9.50922	0.926803	0.680104	0.158216	1.33071
NCU00260	336.55	110.142	7.62913	26.0582	260.853	127.971	9.61699	23.3659	1.29019	0.860678	0.793297	1.11522
NCU00261	24.3443	27.7745	33.6263	35.5226	28.5596	37.3028	69.835	38.7975	0.852404	0.74457	0.481511	0.915589
NCU00262	9.05027	12.4868	12.8869	7.51829	8.54169	13.4054	12.2202	10.2184	1.05954	0.931475	1.05455	0.735758
NCU00263	23.8853	56.7906	11.6513	26.594	21.5549	36.2076	7.18004	13.674	1.10812	1.56847	1.62273	1.94486
NCU00264	10.5216	24.8043	16.281	13.6042	13.6086	21.4449	11.2285	12.4284	0.773158	1.15665	1.44997	1.09461
NCU00265	68.489	62.015	6.01275	16.1169	72.4291	65.2602	9.74901	5.89189	0.945601	0.950273	0.616755	2.73543
NCU00267	0.138397	1.06451	0.749541	1.06958	0.221416	0.977751	0.471053	1.41922	0.625053	1.08874	1.5912	0.753642
NCU00268	4.81323	9.07541	39.2122	14.7869	6.55261	8.78027	14.6236	19.2741	0.734551	1.03361	2.68143	0.767193
NCU00269	1.86805	2.59484	22.5861	3.82694	2.66707	3.15022	6.20872	3.9641	0.700414	0.823701	3.6378	0.965398
NCU00270	42.3366	36.212	17.7068	68.1541	37.3936	31.1513	9.3129	21.1645	1.13219	1.16245	1.90132	3.22021
NCU00271	0.491525	0.756137	0	0	0.982966	0	0.238996	0.438298	0.500042	#DIV/0!	0	0
NCU00272	12.5519	24.4315	20.1315	23.7781	17.0761	25.8066	13.3675	21.3206	0.735055	0.946714	1.506	1.11526
NCU00273	8.09255	12.5189	8.80582	12.5208	9.60143	13.1263	10.3662	13.3106	0.842848	0.953725	0.849471	0.940664
NCU00274	3.75965	4.23249	1.80852	5.5499	4.64947	4.60134	3.96082	6.06923	0.808619	0.919837	0.456602	0.914433
NCU00275	4.41203	11.5105	32.0506	12.9142	8.17317	10.3901	15.9955	28.9548	0.539818	1.10784	2.00372	0.446014
NCU00276	2.08333	3.58257	20.3281	5.49127	2.72703	3.27075	16.1873	16.4944	0.763954	1.09534	1.25581	0.332918
NCU00277	8.3317	6.97975	12.8924	8.49104	10.0338	5.91393	45.3492	9.19839	0.830362	1.18022	0.284292	0.9231
NCU00278	71.4854	59.0296	79.1303	23.4209	92.9231	65.0571	169.059	26.5968	0.769296	0.907351	0.468064	0.880593
NCU00279	2.86265	3.97468	3.07907	5.00534	3.34682	4.22263	1.79879	3.45591	0.855336	0.94128	1.71175	1.44834
NCU00280	11.8962	16.6198	9.14425	12.5269	13.3274	18.132	5.78432	10.0126	0.892608	0.916599	1.58087	1.25112
NCU00281	9.80614	5.41005	44.4011	3.6818	8.43957	4.86012	38.4214	9.1151	1.16192	1.11315	1.15563	0.403923
NCU00282	2.87314	11.7151	20.9908	11.1234	2.9841	11.4587	15.6827	10.1241	0.962815	1.02238	1.33847	1.09871
NCU00283	12.6266	9.5922	16.2491	4.34311	14.3491	12.3053	18.9058	31.9312	0.879963	0.779516	0.859477	0.136015
NCU00284	0.842325	3.16749	1.93536	3.95694	1.74066	5.38414	3.20828	5.9463	0.483912	0.5883	0.603241	0.665445
NCU00285	28.5549	46.7814	10.8422	46.5347	38.7797	38.1816	12.0802	61.5708	0.736335	1.22524	0.897516	0.755791
NCU00287	24.9737	12.2321	31.859	6.74199	22.8591	9.56659	45.681	6.11314	1.0925	1.27863	0.697423	1.10287
NCU00288	2.45515	1.46202	3.19747	0.216027	1.01366	1.03912	5.69934	1.97742	2.42208	1.40698	0.561025	0.109246
NCU00289	23.407	26.6727	186.678	37.6377	26.7733	25.3112	661.047	33.9865	0.874265	1.05379	0.282398	1.10743
NCU00290	0	2.22616	9.50488	22.9694	0.25861	5.17394	4.04215	26.0689	0	0.430264	2.35144	0.881105
NCU00291	8.80047	16.5952	18.5897	16.1967	10.2758	21.9901	11.1809	21.011	0.856426	0.754669	1.66264	0.770868
NCU00292	2.0218	7.64889	3.53934	9.15046	2.69551	3.44623	16.2534	26.8427	0.750064	2.2195	0.21776	0.340892
NCU00293	34.298	45.7153	104.732	26.3786	34.7179	44.2772	52.6007	36.0828	0.987905	1.03248	1.99108	0.731058
NCU00294	1694.17	1135.05	540.954	814.914	1837.03	1118.44	1038.7	956.091	0.922234	1.01486	0.520801	0.852339
NCU00295	43.4196	49.6866	48.4928	46.7349	41.277	47.205	89.1442	35.515	1.05191	1.05257	0.543982	1.31592
NCU00296	1.20332	1.43977	0.52663	9.36049	0.802147	1.95664	1.75529	6.61693	1.50013	0.735836	0.300024	1.41463
NCU00297	0.92327	0.315625	0.303049	0.279818	0.492369	0.931821	0.299284	0	1.87516	0.338718	1.01258	#DIV/0!
NCU00298	1.47073	2.60529	1.3824	3.4646	1.49734	2.09158	3.96565	5.36508	0.982226	1.24561	0.348594	0.645768
NCU00299	2.68514	40.2972	3.34916	12.4511	3.2219	33.2428	4.52611	11.3334	0.833404	1.21221	0.739964	1.09862
NCU00300	6.80487	6.76864	10.7778	6.78346	8.26352	9.63987	15.8661	18.7157	0.823483	0.70215	0.679295	0.362448
NCU00301	9.43741	10.1955	43.5781	19.0358	10.6276	11.698	62.5056	30.8839	0.888006	0.871564	0.697188	0.616366
NCU00302	21.4324	41.1744	12.2614	49.1971	23.0605	48.1363	14.6043	46.7693	0.929398	0.855371	0.839578	1.05191
NCU00303	35.7319	25.6606	12.4035	35.6045	38.385	20.7556	10.9161	19.6371	0.930882	1.23632	1.13626	1.81312
NCU00304	34.7669	112.211	12.3068	66.4239	36.0364	47.8746	14.3084	20.1108	0.964773	2.34385	0.860109	3.30289
NCU00305	6.33915	43.0706	5.72201	31.4601	5.38782	20.8597	16.439	43.1607	1.17657	2.06478	0.348075	0.728906
NCU00306	25.7797	6.13965	22.2537	3.40195	26.1292	7.4015	33.6935	7.07326	0.986624	0.829514	0.660475	0.480959
NCU00307	1.7224	0.883219	0.282676	2.08805	0.918536	1.44863	0.279164	1.02392	1.87516	0.609693	1.01258	2.03927
NCU00308	1.9174	2.04668	1.34862	3.62898	2.41024	2.76451	3.84338	3.62889	0.795522	0.740342	0.350895	1.00003
NCU00309	16.8647	34.3706	15.155	139.377	17.8053	20.7953	17.4145	30.1411	0.947172	1.6528	0.870251	4.62415
NCU00310	1.09556	2.95549	1.64166	5.30536	1.6956	2.98061	3.84471	5.58548	0.646122	0.991571	0.426993	0.949849
NCU00311	31.8428	51.6435	64.9308	64.6372	30.958	48.8402	41.4552	42.9221	1.02858	1.0574	1.56629	1.50592
NCU00312	0.342752	0.585859	1.23754	65.0282	0.731143	0.922472	0.999948	8.04842	0.46879	0.635097	1.2376	8.07963
NCU00313	0.086703	0	0.170754	0.157664	0	0	0.0843159	0.0773141	#DIV/0!	#DIV/0!	2.02516	2.03927
NCU00314	2.40701	5.31687	2.73484	16.077	3.85088	7.38134	7.56239	18.8219	0.625053	0.720312	0.361637	0.854167
NCU00315	1061.05	734.769	274.799	532.709	1075.23	787.042	706.462	785.379	0.98682	0.933582	0.388979	0.678282
NCU00316	14.6809	53.191	52.3555	23.9648	11.4263	39.9312	47.4605	20.2685	1.28483	1.33207	1.10314	1.18237
NCU00317	5.48902	5.95476	47.4584	8.4525	5.78678	7.04491	116.878	8.48779	0.948545	0.845256	0.406049	0.995842
NCU00318	0.0934211	0.0958096	0.137988	0.764462	0.224192	0.188573	0.726793	0.749742	0.416702	0.508078	0.189859	1.01963
NCU00319	1.29112	1.15862	1.11245	4.1087	1.09736	1.71029	5.17926	5.97242	1.17657	0.677437	0.21479	0.687946
NCU00320	3.06143	6.78887	1.87702	9.24337	4.52823	7.95183	8.86404	11.7541	0.676078	0.853749	0.211757	0.786396
NCU00321	17.5069	34.0755	20.9115	83.0068	16.815	22.7084	7.04374	9.64698	1.04114	1.50057	2.96881	8.60443
NCU00322	11.9256	54.4905	1399.07	33.6751	26.2148	76.5222	343.205	161.156	0.45492	0.712088	4.07648	0.208959
NCU00324	9.3814	22.957	36.8639	18.0852	9.76058	25.1689	16.9471	15.1426	0.961152	0.91212	2.17524	1.19433
NCU00325	5.87846	10.8838	16.1874	10.2639	7.98987	14.0185	11.1297	10.0663	0.735739	0.776388	1.45444	1.01963
NCU00326	33.8251	56.9776	5.91082	166.56	28.7401	51.8266	30.9338	109.748	1.17693	1.09939	0.19108	1.51765
NCU00327	0.948916	0.778541	0.18688	1.55299	0.910882	4.2139	1.66102	7.9539	1.04175	0.184755	0.112509	0.195249
NCU00329	1.96067	3.63491	1.2995	2.12551	2.68439	7.34452	4.4734	2.31993	0.730399	0.494915	0.290495	0.916192
NCU00330	3.65648	7.65617	2.6004	5.81794	5.60612	8.047	6.76592	6.9739	0.652229	0.951432	0.384338	0.834246
NCU00331	0.462596	1.78821	3.15361	5.20899	0.683162	1.90344	4.91386	5.426	0.677141	0.939464	0.641778	0.960006
NCU00332	74.0728	60.1885	37.3653	23.8647	70.6163	55.3126	42.6369	29.1907	1.04895	1.08815	0.87636	0.817544
NCU00333	5.46389	11.3508	8.69128	10.0631	6.2199	11.9481	7.76583	6.87107	0.878453	0.950015	1.11917	1.46456
NCU00334	13.2533	21.1514	11.0965	14.1122	14.5703	22.1027	13.3709	11.3758	0.90961	0.956962	0.8299	1.24055
NCU00335	29.9198	43.8918	53.4571	40.8054	36.3325	53.6228	47.4685	37.8193	0.823499	0.818528	1.12616	1.07896
NCU00336	1.518	1.4844	12.4276	4.57391	2.44272	1.97743	14.4531	5.99686	0.62144	0.750673	0.859853	0.762718
NCU00337	3.04012	2.98229	9.97874	5.56833	3.55972	4.44678	26.7792	10.5293	0.854033	0.670662	0.37263	0.52884
NCU00338	6.00551	12.204	18.9456	21.993	7.47289	7.68866	9.89585	20.9745	0.80364	1.58728	1.9145	1.04856
NCU00339	0	0	0	0	0	0.589357	0.283936	0.520714	#DIV/0!	0	0	0
NCU00340	27.9245	53.1894	64.9438	70.1904	28.1252	41.2499	40.9064	41.4256	0.992864	1.28944	1.58762	1.69437
NCU00343	0.36406	0.186684	1.07548	0.33101	0.145612	0	0.531056	1.13623	2.50021	#DIV/0!	2.02516	0.291324
NCU00344	10.7	18.8715	8.71343	13.7682	11.6098	15.9184	9.72131	15.583	0.921634	1.18551	0.896323	0.883538
NCU00345	5.504	9.72588	2.95164	7.94116	6.82128	8.78886	3.26676	6.98178	0.806887	1.10661	0.903535	1.13741
NCU00346	17.604	44.3634	17.4637	50.5168	17.4324	34.8737	11.2644	25.2097	1.00985	1.27212	1.55034	2.00386
NCU00347	28.1577	45.2853	70.8478	47.9197	34.2982	50.2398	32.6278	33.5052	0.820965	0.901383	2.1714	1.43022
NCU00348	39.3369	45.061	70.5615	39.949	38.0914	50.0328	69.461	51.385	1.0327	0.900629	1.01584	0.777445
NCU00349	12.1101	27.7412	21.8994	41.0072	14.6667	30.8412	17.9402	34.2127	0.825687	0.899485	1.22069	1.1986
NCU00350	63.7543	187.906	37.5661	55.159	53.212	206.085	56.9315	47.4423	1.19812	0.911786	0.659848	1.16265
NCU00351	46.1065	36.3847	22.4885	27.882	39.0077	41.1699	27.2375	27.5372	1.18199	0.883769	0.825644	1.01252
NCU00352	29.5097	19.6603	55.6035	24.5441	24.0827	18.37	41.2523	20.3669	1.22535	1.07024	1.34789	1.2051
NCU00353	16.5047	4.72373	0.944901	6.97973	19.3434	4.45494	0.746528	3.25153	0.853247	1.06034	1.26573	2.1466
NCU00354	6.26284	4.08734	1.68192	2.07065	6.37617	3.44774	1.10735	5.07696	0.982226	1.18551	1.51887	0.407853
NCU00355	506.521	574.789	75.3423	395.392	237.522	167.582	19.7186	62.2595	2.13253	3.42991	3.82088	6.35071
NCU00356	28.988	15.9585	39.1305	16.9244	23.6569	15.0715	26.7662	15.8525	1.22535	1.05885	1.46193	1.06762
NCU00357	22.3525	15.3174	60.5292	12.7791	18.016	12.4761	26.3151	13.8014	1.24071	1.22774	2.30017	0.925925
NCU00358	2.68888	3.25901	3.97163	2.66703	2.63977	4.31738	3.38742	2.28872	1.0186	0.754858	1.17246	1.1653
NCU00359	3.63096	6.40158	6.14652	16.2841	4.96054	6.50568	4.87992	15.8978	0.73197	0.983998	1.25955	1.0243
NCU00360	17.4763	26.8387	13.5466	69.0188	17.7437	19.809	30.1555	61.0167	0.984932	1.35487	0.449224	1.13115
NCU00361	0	0	0	0	0	0	0.07684	0	#DIV/0!	#DIV/0!	0	#DIV/0!
NCU00362	1.7663	8.20937	3.18252	11.2075	2.19453	7.16856	2.96024	9.88582	0.804863	1.14519	1.07509	1.13369
NCU00363	1.65873	3.54022	2.20725	5.17664	3.47857	2.66951	9.24244	7.59545	0.476845	1.32617	0.238817	0.681545
NCU00364	20.0467	29.5157	5.40735	17.3245	21.5401	31.3835	9.45786	13.4512	0.930669	0.940484	0.57173	1.28796
NCU00365	73.0015	76.3077	44.9281	298.685	95.0811	84.5404	40.5017	275.199	0.767782	0.902618	1.10929	1.08534
NCU00366	62.3827	76.5379	167.95	69.8287	68.1851	80.6952	181.717	69.2146	0.914902	0.948481	0.924242	1.00887
NCU00367	0.105652	0	0.104037	0.0640409	0	0.0355437	0.17124	0.0314039	#DIV/0!	0	0.607549	2.03927
NCU00368	5.86473	19.6245	3.75166	8.2904	6.30084	10.974	3.7883	11.3754	0.930785	1.78827	0.990328	0.728798
NCU00369	12.9679	41.5136	10.7533	23.5813	16.4211	30.362	17.0017	20.1778	0.789709	1.36729	0.632484	1.16868
NCU00370	1.19688	4.29618	0.736609	3.87681	2.21404	2.64243	0.872947	4.80273	0.540586	1.62585	0.843819	0.80721
NCU00371	42.1952	34.9715	102.244	28.7178	44.2031	25.8116	113.558	47.9075	0.954576	1.35487	0.900369	0.599442
NCU00372	5.27894	4.17237	3.49804	5.28691	5.57218	3.96583	9.41804	6.31769	0.947374	1.05208	0.371419	0.836842
NCU00373	69.7557	40.0393	357.399	25.3943	57.1672	34.1435	416.235	57.3586	1.2202	1.17268	0.858647	0.44273
NCU00375	10.3319	7.01207	55.582	4.90418	8.4471	5.98051	47.0603	9.41627	1.22313	1.17249	1.18108	0.52082
NCU00376	6.15382	28.9717	12.7397	23.8786	8.29484	35.7489	14.372	25.7521	0.741885	0.810422	0.886425	0.927251
NCU00377	15.7666	28.9249	24.1549	22.5816	17.1428	25.8001	23.036	20.5088	0.919721	1.12112	1.04857	1.10107
NCU00378	51.0899	272.708	33.6882	161.961	43.1322	241.546	63.6398	115.809	1.1845	1.12901	0.529358	1.39852
NCU00379	17.471	24.4945	48.4135	27.1353	18.0203	26.4285	36.8583	28.409	0.969516	0.926823	1.3135	0.955166
NCU00380	0.210979	0.378652	0.25969	0.383652	0.0421922	0.0532332	0.256463	1.17583	5.00042	7.11309	1.01258	0.326283
NCU00382	25.7495	21.5432	45.1063	14.2936	25.0643	24.6475	29.5479	13.5108	1.02734	0.874051	1.52655	1.05794
NCU00384	0.794441	1.08634	1.82534	1.20387	1.271	0.801799	1.54514	0.472275	0.625053	1.35487	1.18135	2.54908
NCU00385	467.677	538.708	184.378	310.338	437.338	470.277	341.657	351.139	1.06937	1.14551	0.539659	0.883806
NCU00386	1.92005	2.99474	7.52336	6.69204	2.55986	3.79493	3.30649	6.24216	0.750064	0.789142	2.27533	1.07207
NCU00387	2.38431	2.75093	1.67703	0.658102	1.46453	2.49234	0.993716	0.835262	1.62804	1.10375	1.68764	0.787899
NCU00388	19.4654	33.7111	103.946	32.6561	22.1192	33.8636	81.6113	34.7717	0.880023	0.995496	1.27367	0.939158
NCU00389	25.311	37.0311	52.8107	34.4394	29.4975	38.4074	40.2777	42.0362	0.858073	0.964166	1.31116	0.81928
NCU00391	0.33166	0	0	0	0.795916	0	0.322529	0	0.416702	#DIV/0!	0	#DIV/0!
NCU00392	8.45716	8.10926	5.17949	10.6276	5.47263	4.02487	2.13966	3.37215	1.54536	2.01479	2.4207	3.15159
NCU00395	46.4033	45.2322	17.5825	32.518	43.6197	32.9666	20.1714	32.4163	1.06382	1.37206	0.871656	1.00314
NCU00396	11.9785	18.0697	21.76	17.153	12.3535	20.4903	17.0314	15.9373	0.969644	0.881866	1.27764	1.07628
NCU00397	156.947	271.333	187.112	186.104	179.802	227.324	44.0618	97.4665	0.872892	1.19359	4.24658	1.90942
NCU00398	9.99441	13.7435	22.1197	9.93447	8.71465	15.5035	9.78176	8.25304	1.14685	0.886478	2.26133	1.20373
NCU00399	2187.09	705.999	1648.27	7.67533	362.197	923.455	149.022	12.6578	6.03839	0.76452	11.0606	0.606373
NCU00400	7.54771	5.62709	5.4556	6.05946	5.00997	6.80723	4.00832	4.36759	1.50654	0.826634	1.36107	1.38737
NCU00401	49.7232	48.2263	17.2345	89.9584	29.182	36.5205	21.8189	28.8446	1.7039	1.32053	0.78989	3.11872
NCU00403	27.5443	10.7013	21.2763	19.3578	24.3381	7.76539	33.3458	22.4625	1.13174	1.37807	0.638051	0.861782
NCU00404	16.4133	18.0059	44.0379	31.4585	16.1946	21.4714	53.2232	37.1253	1.0135	0.838601	0.827418	0.84736
NCU00405	109.034	58.2306	35.9425	58.3613	119.85	68.2463	45.4317	60.1585	0.90976	0.853242	0.791133	0.970125
NCU00406	38.9357	43.2946	73.0091	37.338	37.9626	48.8304	39.3085	28.4454	1.02563	0.886634	1.85734	1.31262
NCU00407	5.05817	10.1494	2.42543	7.43836	6.40354	12.474	3.20799	5.13797	0.789902	0.813647	0.756061	1.44772
NCU00408	18.6124	15.9069	3.95969	1.77584	18.8406	23.1911	6.3685	1.53675	0.987889	0.685905	0.621761	1.15558
NCU00409	16.286	8.40214	1.22233	5.91401	19.3827	8.11822	3.33171	7.03985	0.840235	1.03497	0.366878	0.840075
NCU00410	102.234	84.0569	128.568	85.4743	95.0722	92.8248	120.264	75.1604	1.07533	0.905544	1.06904	1.13723
NCU00411	34.5249	35.8974	17.3343	22.5194	34.3309	39.8716	33.3753	19.8955	1.00565	0.900324	0.519376	1.13189
NCU00412	14.3056	18.277	8.23718	14.5134	15.3873	17.1299	9.47098	16.432	0.929701	1.06696	0.869728	0.883235
NCU00413	1731.16	1072.26	583.365	741.416	1797.83	1132.77	1151.3	1110.16	0.962916	0.946584	0.506701	0.667849
NCU00414	299.25	252.89	57.6339	149.915	289.569	223.988	128.785	116.567	1.03343	1.12903	0.447521	1.28609
NCU00415	5.68289	11.1779	30.8196	16.1565	5.56367	13.226	12.3932	13.4629	1.02143	0.845152	2.48681	1.20007
NCU00416	14.5328	21.9319	24.9137	22.1139	15.1189	20.4432	24.6041	20.2108	0.961237	1.07282	1.01258	1.09416
NCU00417	37.1267	44.7223	61.977	39.0495	41.7366	50.3303	52.1273	41.8237	0.889549	0.888576	1.18895	0.933669
NCU00418	300.401	378.1	102.072	244.029	336.609	376.831	183.046	231.998	0.892434	1.00337	0.557631	1.05186
NCU00419	9.77085	5.46582	31.5976	7.97527	10.747	10.3096	53.5559	20.6929	0.909168	0.530168	0.589993	0.385412
NCU00420	42.4375	44.4934	58.1682	93.5483	39.3994	46.898	54.6047	74.0922	1.07711	0.948727	1.06526	1.26259
NCU00421	6.06176	10.3761	19.1954	8.68353	7.11651	11.2675	6.70064	8.16634	0.851788	0.920891	2.86471	1.06333
NCU00422	144.499	181.852	37.8079	124.065	155.453	186.619	106.984	141.306	0.929538	0.97446	0.353399	0.877987
NCU00423	9.4571	16.8585	9.1658	17.7388	10.7072	17.4923	8.65362	14.1103	0.883246	0.963765	1.05919	1.25715
NCU00424	8.91465	12.785	6.76733	10.9955	11.2223	14.5533	5.64708	10.673	0.794371	0.878499	1.19838	1.03022
NCU00425	0.151155	0	0	0	0	0	0.146993	0.134786	#DIV/0!	#DIV/0!	0	0
NCU00426	5.38265	10.5321	8.08997	5.73115	5.83544	12.1517	7.0252	7.70491	0.922408	0.866721	1.15156	0.743831
NCU00427	3.97074	7.62741	20.9775	9.85662	5.19304	11.0048	9.99066	8.90809	0.764628	0.6931	2.09971	1.10648
NCU00428	3.55553	7.93636	9.17948	7.22616	4.06312	9.25763	6.94434	6.36766	0.875074	0.857277	1.32186	1.13482
NCU00430	36.1586	32.5363	171.227	120.262	31.0274	26.6675	276.431	68.4595	1.16538	1.22007	0.619422	1.75669
NCU00431	117.605	99.1915	133.497	73.9174	131.622	104.717	162.778	131.504	0.893502	0.947238	0.820119	0.562092
NCU00432	7.96424	14.6798	11.5403	18.5567	8.63476	13.6225	13.9904	13.3786	0.922347	1.07762	0.824878	1.38705
NCU00434	34.461	34.4786	36.2209	46.9593	33.7207	37.7981	27.4704	39.9454	1.02195	0.912176	1.31854	1.17559
NCU00435	47.3329	62.7382	50.7049	62.0762	51.9757	74.3351	51.8184	48.6024	0.910673	0.843992	0.978512	1.27723
NCU00436	22.5878	27.4293	88.9388	31.6522	25.0182	26.3043	40.7637	35.7739	0.902854	1.04277	2.18181	0.884786
NCU00437	2.44007	3.01767	7.56159	2.67532	3.32969	3.9113	1.18645	5.05563	0.732821	0.771525	6.37331	0.529177
NCU00438	6.51177	12.2435	2.97708	8.81046	6.3872	12.753	4.52321	6.29051	1.0195	0.960048	0.658179	1.4006
NCU00439	0	0	0	0.181636	0	0	0	0.178139	#DIV/0!	#DIV/0!	#DIV/0!	1.01963
NCU00440	55.4459	63.4661	100.818	77.3808	60.5386	53.6057	53.4722	49.3539	0.915876	1.18394	1.88544	1.56788
NCU00441	52.6797	24.4004	48.3941	17.9335	38.5244	19.7823	20.1001	18.5409	1.36744	1.23345	2.40765	0.967241
NCU00442	12.7014	34.5018	11.9611	34.8613	14.0681	36.4851	9.70678	30.3519	0.902854	0.94564	1.23224	1.14857
NCU00443	240.58	388.292	176.781	281.521	264.702	381.719	224.254	250.234	0.908873	1.01722	0.788306	1.12503
NCU00444	19.0638	34.3702	24.4317	31.023	26.1933	38.0313	24.0101	32.122	0.727812	0.903734	1.01756	0.965788
NCU00445	5.98732	15.044	10.8089	19.1213	8.98021	14.5278	12.6396	17.5073	0.666723	1.03553	0.855156	1.09219
NCU00446	5.92992	10.0882	5.70182	7.35794	8.11981	7.92111	7.19136	11.6642	0.730302	1.27358	0.792871	0.630813
NCU00447	84.2698	44.1182	95.6957	37.1049	91.3298	38.6156	126.559	35.4815	0.922697	1.1425	0.756132	1.04576
NCU00448	3.4346	8.43244	1.43482	9.2107	5.41164	9.45385	2.46286	9.0024	0.634669	0.891958	0.582582	1.02314
NCU00449	0.641186	1.86314	1.15753	585.894	0.59839	1.50996	2.07845	787.209	1.07152	1.2339	0.55692	0.744267
NCU00450	46.2907	59.0518	44.527	56.137	45.3283	66.7058	32.8423	44.4835	1.02123	0.885257	1.35578	1.26197
NCU00451	267.582	137.412	6.14936	14.9047	145.806	155.486	3.68715	9.14847	1.8352	0.883757	1.66778	1.6292
NCU00453	20.1218	34.9647	22.5415	36.5533	25.0239	41.6853	15.0126	29.5295	0.804105	0.838779	1.50151	1.23786
NCU00454	22.6763	17.1266	25.4452	14.7441	27.596	18.3623	24.2743	9.48337	0.821726	0.932703	1.04824	1.55473
NCU00455	27.1447	29.8074	22.1198	23.3331	27.3175	29.1976	15.3602	22.6736	0.993674	1.02089	1.44007	1.02909
NCU00456	56.0416	129.102	25.4061	24.8769	78.0436	148.608	77.9553	42.4824	0.718081	0.868742	0.325906	0.585583
NCU00457	60.2714	62.6209	94.5288	68.0601	68.6792	61.2275	108.269	74.8656	0.877579	1.02276	0.873096	0.909097
NCU00458	20.8272	45.0079	7.56866	22.1677	20.3626	40.7055	14.3062	21.7408	1.02281	1.10569	0.529046	1.01963
NCU00459	2.89787	3.71234	3.41424	3.20798	3.83096	3.80725	3.01585	3.8081	0.756434	0.975071	1.1321	0.842412
NCU00461	18.1691	46.9386	103.177	33.7287	16.0142	32.9399	48.0205	26.2606	1.13456	1.42498	2.14859	1.28438
NCU00462	1.81922	1.65843	0	0.551358	0.64678	1.42806	0.393142	0.720988	2.81274	1.16132	0	0.764725
NCU00463	26.1132	46.1542	4.32708	20.1606	29.8584	49.7025	11.9358	16.8898	0.874567	0.928609	0.362529	1.19365
NCU00464	1625.83	1025.41	613.149	785.072	1843.11	1127.08	1218.99	1149.36	0.882114	0.909796	0.502996	0.68305
NCU00465	65.3667	84.8928	57.401	68.4123	69.5961	110.479	96.1324	63.8591	0.93923	0.768406	0.597104	1.0713
NCU00466	13.8442	16.503	5.79821	10.2579	14.2385	15.5602	17.3096	11.1426	0.972305	1.06059	0.33497	0.920604
NCU00467	31.3961	47.3216	12.5842	27.8756	36.4189	57.917	10.3963	19.4495	0.862084	0.817058	1.21044	1.43323
NCU00468	24.8594	23.4509	30.9125	33.1741	27.8136	28.8336	60.9491	42.8538	0.893786	0.813318	0.507186	0.774123
NCU00470	3.88545	6.81161	1.66775	4.31778	4.56917	6.77035	1.74391	3.49432	0.850363	1.00609	0.956328	1.23566
NCU00471	4.82097	16.4638	4.74723	8.08881	8.2695	17.3056	4.68824	5.40689	0.582982	0.951357	1.01258	1.49602
NCU00472	44.0154	58.9489	16.7044	34.4041	46.836	61.7933	14.0543	35.5407	0.939777	0.953969	1.18856	0.96802
NCU00473	51.7241	25.2206	16.6108	3.55717	55.52	25.435	23.4701	8.69904	0.931631	0.991571	0.707742	0.408916
NCU00474	0	0	0	0.781379	0.0859323	0	0.208934	0.862125	0	#DIV/0!	0	0.906341
NCU00475	1200.31	896.994	480.424	577.865	1276.93	899.012	925.789	840.37	0.939997	0.997756	0.518934	0.687632
NCU00476	11.2505	22.1479	24.9583	20.9286	9.25824	22.7094	24.9625	21.8517	1.21519	0.975275	0.999829	0.957756
NCU00477	183.354	703.011	298.97	604.597	186.545	673.584	321.993	274.389	0.982893	1.04369	0.9285	2.20343
NCU00478	5.83253	3.33233	41.4353	5.11955	3.90686	3.54415	24.6308	5.74082	1.4929	0.940235	1.68226	0.89178
NCU00480	9.37826	18.5408	45.8244	17.7876	11.4273	21.2436	32.4304	18.9996	0.820691	0.872771	1.41301	0.936209
NCU00481	12.0126	31.3953	37.9106	23.0254	14.8606	39.3162	30.3462	35.6516	0.808351	0.798535	1.24927	0.645845
NCU00483	17.3509	7.97981	16.3071	8.20948	13.9461	9.49073	15.6593	8.79346	1.24414	0.840801	1.04136	0.933589
NCU00484	279.015	222.136	108.926	149.861	263.514	208.322	151.267	119.858	1.05883	1.06631	0.720092	1.25032
NCU00485	22.4743	0.307319	2.65567	1.08982	24.45	0.907299	5.82815	0.801625	0.919196	0.338718	0.455662	1.35951
NCU00486	71.3634	41.508	144.509	41.3178	59.6547	37.9929	189.83	35.3859	1.19627	1.09252	0.761255	1.16763
NCU00487	9.36747	12.4747	1.51442	12.7121	9.50648	10.7948	6.11837	13.0907	0.985378	1.15563	0.24752	0.97108
NCU00488	48.8958	74.609	101.468	65.0334	50.5302	79.9582	46.2324	54.3833	0.967655	0.9331	2.19475	1.19583
NCU00489	1257.21	727.125	394.889	497.772	1266.93	715.406	796.01	691.829	0.992329	1.01638	0.496085	0.719501
NCU00490	24.5055	28.1305	128.816	28.2279	23.7258	29.7519	81.6051	23.1151	1.03286	0.945502	1.57852	1.22119
NCU00491	0.224743	0	0	0	0	0.226825	0	0.200406	#DIV/0!	0	#DIV/0!	0
NCU00492	22.7843	31.9267	38.6217	44.0954	28.1758	37.3322	40.267	53.6121	0.808649	0.855205	0.959139	0.822489
NCU00493	90.3486	96.6138	115.411	72.1403	91.4979	102.578	61.6081	61.6504	0.98744	0.94186	1.87331	1.17015
NCU00494	7.39784	16.7201	3.24531	10.2966	7.68469	14.1189	6.78502	8.66018	0.962673	1.18424	0.478305	1.18896
NCU00495	14.159	12.0667	37.8016	9.44668	15.6653	14.0687	20.2465	9.86939	0.903844	0.857699	1.86707	0.95717
NCU00496	1.23029	5.88813	3.83632	1.6779	2.82122	17.7147	17.029	5.70472	0.436083	0.332387	0.225282	0.294125
NCU00497	8.4771	17.242	5.26961	9.04237	11.4029	19.3099	3.77645	4.51859	0.743418	0.892909	1.39539	2.00115
NCU00498	8.88865	20.0334	10.1019	9.10392	9.92071	18.6157	4.91987	11.4036	0.895968	1.07616	2.05329	0.798339
NCU00499	63.8475	184.658	63.5911	164.062	89.723	237.52	153.843	114.788	0.711606	0.777442	0.413349	1.42926
NCU00500	3.48807	3.57725	2.69871	6.94693	3.18883	2.2631	2.1806	4.07309	1.09384	1.58069	1.2376	1.70557
NCU00501	3.35281	7.24992	22.3947	9.07187	3.68374	8.2762	23.7663	10.9864	0.910165	0.875996	0.942287	0.825736
NCU00502	317.947	301.72	125.561	216.856	341.743	254.219	201.315	211.881	0.930368	1.18685	0.623706	1.02348
NCU00503	4.64324	15.3819	4.60851	7.84034	6.01359	26.3694	12.1486	13.0128	0.772124	0.583322	0.379345	0.602511
NCU00504	10.34	11.9727	3.20236	9.6288	9.07176	13.3814	9.32552	11.0793	1.1398	0.894728	0.343397	0.869084
NCU00505	62.9804	95.1661	67.9803	72.7647	73.5579	119.135	59.9781	57.6558	0.856202	0.798809	1.13342	1.26205
NCU00506	37.5675	55.2824	72.9936	25.8468	48.1859	58.1806	17.3568	34.2053	0.779636	0.950187	4.20548	0.755638
NCU00509	1.71349	25.8574	5.46357	34.1262	3.52459	12.4349	6.82395	33.9784	0.486152	2.07942	0.800646	1.00435
NCU00510	0.275492	2.54282	0.542556	3.75724	0.661124	3.61456	1.60744	3.19357	0.416702	0.703492	0.337527	1.1765
NCU00512	2.91262	3.64794	1.57363	2.99974	4.39175	3.61596	1.87993	3.26376	0.663202	1.00884	0.837068	0.919106
NCU00513	33.5444	75.7255	29.4378	56.1349	36.7907	71.4943	26.3981	41.9035	0.911762	1.05918	1.11515	1.33962
NCU00515	16.2073	17.9297	19.1475	18.4825	18.8193	14.0999	17.2876	16.9893	0.861207	1.27162	1.10758	1.08789
NCU00516	0.505395	0.921452	0.497665	1.32749	0.539043	0.850127	0.491481	1.60237	0.937579	1.0839	1.01258	0.828452
NCU00517	6.67029	14.4454	20.8208	12.7183	8.52171	16.34	13.7605	12.3002	0.782741	0.884055	1.51308	1.03399
NCU00518	51.6586	70.3539	26.3505	37.4585	54.824	67.7458	34.7598	54.133	0.942262	1.0385	0.758073	0.691971
NCU00519	66.7822	114.337	22.5113	55.1674	73.6499	107.067	46.7472	66.1827	0.906752	1.0679	0.481554	0.833561
NCU00520	71.639	60.7252	47.5757	22.3532	82.3036	46.1718	49.4804	31.5592	0.870424	1.3152	0.961505	0.708295
NCU00521	153.528	81.5154	340.815	84.0045	136.545	88.4861	549.986	98.3969	1.12438	0.921223	0.61968	0.853731
NCU00522	104.455	83.214	19.2465	16.9801	86.8972	47.2966	12.5211	18.8253	1.20205	1.75941	1.53712	0.901984
NCU00523	10.2433	25.4257	11.3049	18.4019	14.8046	25.1713	10.4907	12.5318	0.691904	1.01011	1.07761	1.46842
NCU00524	1.1231	3.64741	3.04129	5.6163	0.823537	5.28968	2.45741	5.67506	1.36375	0.689534	1.2376	0.989644
NCU00526	0.282322	0.173724	0.667209	1.23212	0.180671	0.284937	0.10982	0.65455	1.56263	0.609693	6.07549	1.8824
NCU00527	49.0576	53.1683	25.9924	29.4099	47.6989	39.4818	33.1179	34.6011	1.02848	1.34665	0.784845	0.849972
NCU00528	15.2383	13.1604	38.5991	12.3966	12.5906	13.0776	17.6948	12.5378	1.21029	1.00633	2.18138	0.988736
NCU00529	0	0	0.405283	0	0	0	0	0	#DIV/0!	#DIV/0!	#DIV/0!	#DIV/0!
NCU00532	0	0	0	0	0	0	0	0.435168	#DIV/0!	#DIV/0!	#DIV/0!	0
NCU00534	0.844818	1.33295	0.255968	1.12264	0.571828	0.524703	0.189591	1.21692	1.4774	2.54039	1.35011	0.922526
NCU00535	9.38006	20.0348	2.44273	7.18934	7.19335	15.8043	5.05092	7.60391	1.30399	1.26768	0.483621	0.945478
NCU00536	31.6278	40.2752	74.6592	21.1281	30.079	33.5611	28.3649	31.8458	1.05149	1.20006	2.6321	0.663452
NCU00537	72.1816	96.9501	72.3255	40.6449	64.9291	94.1878	38.6545	38.989	1.1117	1.02933	1.87108	1.04247
NCU00538	3.83155	5.16407	23.8809	8.15537	4.45068	5.82278	11.9776	7.26526	0.860891	0.886873	1.99379	1.12252
NCU00541	136.922	146.751	171.039	161.112	143.614	128.596	85.3893	152.21	0.953402	1.14118	2.00305	1.05849
NCU00542	35.0688	26.9848	37.8742	68.0751	43.7045	26.4289	40.8669	34.7085	0.802407	1.02103	0.92677	1.96134
NCU00545	18.8343	25.8102	16.3225	23.9828	19.3495	21.3114	11.0257	13.8676	0.973374	1.2111	1.48041	1.72941
NCU00547	0.316305	2.05448	0.467201	2.39659	0.506046	1.59617	1.53799	5.312	0.625053	1.28713	0.303775	0.451165
NCU00548	2.13284	4.04663	0.525054	3.49059	2.38858	3.65941	1.34818	2.47244	0.892933	1.10582	0.389455	1.4118
NCU00549	42.5361	165.058	18.3989	75.7405	43.9337	150.505	32.2798	54.7807	0.968188	1.0967	0.569982	1.38261
NCU00550	3.38717	6.25278	14.217	10.5479	4.45374	7.05073	11.6522	15.2529	0.760521	0.886826	1.22011	0.691534
NCU00551	9.59951	21.279	17.578	33.3316	11.1053	22.4664	23.044	23.9051	0.864411	0.947146	0.762801	1.39433
NCU00552	31.6069	106.13	56.4166	2478.8	51.6463	113.714	164.098	990.835	0.611987	0.933308	0.343797	2.50172
NCU00553	26.4461	37.4545	25.2037	55.8272	29.3775	40.2255	19.1975	44.5545	0.900215	0.931114	1.31287	1.25301
NCU00554	87.3216	52.9944	20.5988	70.8443	101.63	44.7431	26.5017	83.128	0.859212	1.18441	0.777264	0.852231
NCU00556	15.8414	20.2831	36.2224	31.7667	17.6475	18.195	28.1169	21.0589	0.897653	1.11476	1.28828	1.50847
NCU00557	0.42436	1.74084	0.835738	0.964591	1.35784	0.42829	1.85705	1.51363	0.312526	4.06462	0.450037	0.637271
NCU00558	6.12073	8.85248	35.9051	27.4449	6.15159	10.5069	301.528	25.2837	0.994982	0.842541	0.119077	1.08548
NCU00559	1.33885	8.03876	2.61277	8.4105	2.41459	9.60617	4.8292	7.94465	0.554482	0.836834	0.541037	1.05864
NCU00560	11.4574	15.9198	4.99118	8.35303	9.62973	19.7699	9.34486	12.147	1.18979	0.805255	0.534109	0.68766
NCU00561	3.69678	17.6927	18.5045	20.774	5.46255	15.5459	15.6782	22.1595	0.676749	1.13809	1.18027	0.937473
NCU00562	24.0507	45.9512	27.1037	36.1622	26.4714	42.5685	16.6752	33.083	0.908556	1.07946	1.62539	1.09308
NCU00563	1.34419	2.13914	0.867206	1.18002	1.07526	2.76006	1.12688	1.1573	1.25011	0.775034	0.769563	1.01963
NCU00564	101.461	123.26	72.6412	84.5116	116.115	114.428	109.484	119.317	0.873804	1.07719	0.663486	0.708295
NCU00565	50.0182	24.2147	126.23	21.503	47.9637	21.2038	136.671	63.89	1.04283	1.142	0.923607	0.336562
NCU00566	121.263	166.544	241.996	186.436	132.35	194.771	220.23	140.791	0.916231	0.855074	1.09883	1.32421
NCU00567	27.5434	28.4922	18.3456	38.6215	29.401	22.9548	36.3512	41.9447	0.936819	1.24123	0.504676	0.920772
NCU00568	17.4758	18.9156	27.219	14.877	21.1048	20.3249	25.5156	13.7272	0.828052	0.930661	1.06676	1.08376
NCU00569	15.8402	16.3542	7.8513	10.7292	15.5625	16.6307	10.1316	12.8925	1.01785	0.983376	0.774935	0.832201
NCU00570	8.64151	10.1087	8.24342	12.8904	12.7451	10.2206	14.7063	12.883	0.678024	0.989058	0.560537	1.00057
NCU00571	41.8663	64.7353	80.831	54.3981	44.7681	65.6563	71.0575	46.2031	0.935182	0.985972	1.13754	1.17737
NCU00572	1.26225	6.78084	3.31452	18.1987	1.97135	6.18773	6.37132	16.7227	0.640298	1.09585	0.520226	1.08826
NCU00573	96.5814	97.0658	213.547	135.384	103.807	78.0064	368.223	111.699	0.930397	1.24433	0.57994	1.21204
NCU00574	2.40194	2.46335	13.4028	4.8531	2.98883	1.61613	19.2056	6.18754	0.80364	1.52423	0.697861	0.784334
NCU00575	140.261	84.2347	52.726	90.9686	149.422	79.6923	131.919	90.5408	0.938693	1.057	0.399683	1.00473
NCU00576	14.3506	20.7567	38.0077	15.9723	15.6754	21.925	10.4907	13.8997	0.915482	0.946714	3.623	1.14911
NCU00577	9.09586	14.0832	30.9138	14.0913	11.4086	17.2016	17.7338	13.2294	0.797281	0.818716	1.74321	1.06515
NCU00578	12.6894	26.4688	5.18873	20.9238	14.7098	27.4589	12.1309	22.5347	0.862646	0.963942	0.427729	0.928517
NCU00579	32.351	37.4365	55.0182	37.9605	34.8942	44.555	31.3272	32.469	0.927118	0.840232	1.75624	1.16913
NCU00580	10.4375	41.7533	12.8624	17.9255	12.8413	41.3975	16.264	16.1652	0.812807	1.00859	0.790849	1.10889
NCU00581	13.8203	28.7107	38.6633	28.74	20.6933	27.9682	8.4085	27.9338	0.667865	1.02655	4.59812	1.02886
NCU00582	4.20545	43.8742	52.1339	47.796	4.0449	29.534	46.4713	58.416	1.03969	1.48555	1.12185	0.8182
NCU00583	0	0	0	0	0	0	0.265764	0.243694	#DIV/0!	#DIV/0!	0	0
NCU00584	42.779	66.6172	18.3901	100.768	55.5088	76.3961	27.5828	78.8432	0.770671	0.871997	0.666721	1.27808
NCU00585	39.7552	235.238	40.9694	332.655	61.6377	250.079	114.276	202.487	0.644982	0.940657	0.358514	1.64285
NCU00586	59.757	16.2493	309.116	31.9411	50.4123	26.412	405.686	280.082	1.18536	0.615223	0.761957	0.114042
NCU00587	28.567	32.5487	93.6199	33.1172	25.2774	34.2919	73.0538	38.9939	1.13014	0.949167	1.28152	0.849293
NCU00589	61.6532	54.0822	403.172	57.5748	56.7659	50.0663	261.767	122.597	1.0861	1.08021	1.54019	0.469627
NCU00590	28.7008	47.5979	21.9891	32.9056	35.67	51.7161	14.1595	32.8338	0.804621	0.92037	1.55295	1.00219
NCU00591	6.94079	48.3387	37.6602	32.4228	7.59173	56.9341	31.6134	51.5029	0.914257	0.849029	1.19127	0.629535
NCU00592	16.5015	23.9854	75.4422	31.3606	19.9986	32.8078	36.3776	38.9991	0.825132	0.731089	2.07386	0.804137
NCU00593	23.967	40.5487	29.1121	33.9129	25.1555	52.1269	21.7236	28.677	0.952751	0.777884	1.34011	1.18258
NCU00594	0	0.282535	1.62767	0.250482	0.881499	0.278043	0.803721	0.736978	0	1.01616	2.02516	0.339878
NCU00595	29.9096	37.8818	88.1466	38.3604	34.3363	40.0737	79.1815	37.1154	0.871077	0.945303	1.11322	1.03355
NCU00596	51.2175	28.1324	9.86959	23.2404	65.2152	28.0724	22.8983	27.4968	0.785361	1.00214	0.431018	0.845202
NCU00597	11.685	6.0246	10.0601	10.9145	11.6967	7.41102	24.2168	17.7646	0.998993	0.812924	0.415418	0.614395
NCU00598	35.076	62.3528	67.1768	62.397	37.2486	67.826	25.4097	76.6983	0.941674	0.919305	2.64375	0.813537
NCU00599	6.41819	7.50736	27.7739	6.71876	7.6318	7.84319	12.9891	9.09521	0.84098	0.957182	2.13826	0.738714
NCU00600	97.953	141.809	416.16	136.609	122.126	137.834	254.758	149.176	0.802066	1.02884	1.63355	0.915757
NCU00602	6.69486	23.6161	54.1886	16.5221	8.06258	19.1568	33.9478	19.6482	0.830362	1.23278	1.59623	0.8409
NCU00603	0	0	1.13643	1.25918	0	0	0.448925	1.8524	#DIV/0!	#DIV/0!	2.53146	0.679756
NCU00604	3.15402	4.78167	20.9753	13.5488	3.43714	2.21443	15.1137	13.4918	0.917631	2.15933	1.38783	1.00423
NCU00605	9.14249	6.8759	54.0588	8.47086	10.378	9.05141	33.912	10.6758	0.880947	0.75965	1.59409	0.79346
NCU00606	1.38803	3.44017	1.0251	9.78069	1.0178	3.61896	2.9246	5.56975	1.36375	0.950597	0.350509	1.75604
NCU00607	0.471547	23.3742	98.7485	85.3192	0.502941	32.9968	4.7385	316.484	0.937579	0.708377	20.8396	0.269584
NCU00608	6.58567	34.3481	6.27687	17.5792	9.29663	33.1623	11.0621	18.12	0.708393	1.03576	0.567422	0.970154
NCU00609	14.4446	23.5013	18.2737	16.2051	17.7824	29.3049	23.9035	19.9973	0.812294	0.801957	0.764479	0.810364
NCU00611	8.7173	14.3876	7.19945	26.2209	9.57259	11.8884	10.6346	14.0978	0.910652	1.21022	0.676984	1.85992
NCU00614	33.6172	35.5356	22.9566	24.9142	36.6537	37.8466	28.2739	22.3906	0.917158	0.938936	0.811936	1.11271
NCU00616	4.58181	16.2545	13.4891	15.2182	5.6473	11.7494	5.31952	12.4237	0.811327	1.38344	2.53578	1.22493
NCU00617	24.2398	34.3901	31.804	23.3392	29.2672	37.3851	23.1932	29.0903	0.828223	0.919888	1.37126	0.802301
NCU00618	1326.82	1015.59	690.445	719.337	1433.37	1053.87	1034.06	1183.28	0.925663	0.963674	0.6677	0.607916
NCU00619	57.5696	51.8526	180.676	33.2236	57.8892	50.2422	84.6396	37.3296	0.994479	1.03205	2.13465	0.890006
NCU00620	13.9366	10.3042	19.4044	11.0212	13.4817	14.0003	12.2922	16.1846	1.03374	0.736	1.57859	0.68097
NCU00621	5.63036	11.7252	11.0885	10.1445	7.23104	12.7726	8.55628	10.2256	0.778637	0.917996	1.29595	0.992076
NCU00622	16.4497	20.3865	24.9798	17.4775	17.385	17.2639	11.1322	12.8307	0.946201	1.18088	2.24392	1.36217
NCU00623	35.3243	52.2897	59.4261	55.9541	46.9815	66.6639	45.6092	38.1784	0.751875	0.784377	1.30294	1.4656
NCU00624	39.1917	42.1514	98.8595	32.4881	41.0374	51.1742	48.2644	27.3411	0.955023	0.823683	2.04829	1.18825
NCU00627	387.808	166.039	1223.26	187.528	340.912	161.995	1479.1	184.128	1.13756	1.02496	0.827031	1.01847
NCU00628	19.7283	12.698	7.41809	7.18852	23.3886	13.136	3.48162	7.11661	0.843503	0.966658	2.13064	1.0101
NCU00629	216.274	95.6317	36.6079	43.8693	251.403	105.192	58.216	58.4025	0.860268	0.909119	0.628829	0.751155
NCU00630	2.73756	4.75124	3.52513	4.56324	3.36902	5.02992	2.38914	5.44556	0.812569	0.944595	1.47548	0.837975
NCU00631	5.98685	5.75855	8.60491	8.30027	7.86776	6.90548	10.5411	8.15703	0.760934	0.83391	0.816319	1.01756
NCU00632	18.2489	23.4323	27.0642	26.1698	18.366	25.7177	16.8447	17.9595	0.993622	0.911138	1.60669	1.45716
NCU00633	227.558	58.3115	28.7087	79.4665	191.723	57.3208	34.1819	54.3022	1.18691	1.01728	0.83988	1.46341
NCU00634	1086.39	746.627	378.188	546.298	1132.09	758.042	765.301	707.958	0.959634	0.984942	0.494169	0.771653
NCU00635	714.336	637.903	158.776	388.905	795.812	635.209	390.572	433.072	0.897619	1.00424	0.406521	0.898013
NCU00636	215.436	224.402	68.1507	129.362	239.089	201.133	119.205	131.46	0.901071	1.11569	0.571708	0.98404
NCU00638	1.23556	1.61914	8.24627	3.18296	1.31782	3.94885	19.7587	11.8134	0.937579	0.410027	0.417348	0.269437
NCU00640	9.90668	23.8234	16.4829	22.9843	11.7504	19.9969	14.2848	30.1571	0.843095	1.19135	1.15387	0.76215
NCU00641	12.1791	18.5834	14.0404	16.4752	13.782	17.9882	19.9323	18.5419	0.883696	1.03309	0.704405	0.888538
NCU00642	25.8665	49.5804	8.40537	41.11	24.3745	53.8829	11.9483	37.5275	1.06121	0.920152	0.703478	1.09546
NCU00643	17.406	38.4121	2.03641	14.6768	16.1753	38.6131	5.80986	13.7283	1.07609	0.994794	0.350509	1.06909
NCU00644	111.976	99.1841	175.168	64.49	118.913	76.9753	134.228	71.2324	0.941662	1.28852	1.305	0.905346
NCU00645	0	0.263416	0	0	0	0.259228	0.249778	0	#DIV/0!	1.01616	0	#DIV/0!
NCU00646	2.69531	7.85289	5.85104	5.40251	3.4301	7.60439	10.544	9.66837	0.785781	1.03268	0.554918	0.558782
NCU00648	0.810783	6.09775	1.49031	11.1068	1.21067	10.5832	1.41923	2.31355	0.6697	0.57617	1.05009	4.80077
NCU00649	29.0384	35.1441	7.49864	20.0624	30.0542	39.9098	15.5693	17.4671	0.966199	0.880589	0.481629	1.14858
NCU00650	6.21286	5.25966	33.2441	8.34005	6.63431	6.32956	41.2097	11.446	0.936475	0.830968	0.806705	0.728642
NCU00651	21.8931	40.3562	160.17	31.0723	18.4988	54.4729	72.8188	29.0821	1.18349	0.74085	2.19958	1.06843
NCU00652	1.38598	4.56495	2.62459	15.9459	1.91889	3.81986	3.16221	12.9769	0.722283	1.19506	0.829986	1.22879
NCU00653	2.09513	4.02308	1.31686	6.32275	1.67596	4.9939	1.25715	3.657	1.25011	0.8056	1.0475	1.72894
NCU00654	9.47321	20.7297	59.1126	30.3996	10.3741	16.77	19.5086	28.5042	0.913163	1.23612	3.03008	1.06649
NCU00655	74.2985	144.202	53.8959	47.8767	73.8771	125.465	50.9625	61.5967	1.00571	1.14935	1.05756	0.777262
NCU00656	10.0754	22.0982	6.09029	14.8749	13.0603	22.9551	8.14883	11.5047	0.77145	0.962673	0.747382	1.29294
NCU00657	5.6249	14.7266	1.89132	7.69219	6.95051	18.0464	3.37986	4.68956	0.809279	0.816043	0.559585	1.64028
NCU00658	0.186641	0.59164	0.0918932	1.07218	0.447901	0.779166	0.478507	0.643025	0.416702	0.759325	0.192041	1.6674
NCU00659	9.27089	12.972	15.9936	3.07113	11.0379	20.9621	46.9653	60.4963	0.839915	0.618835	0.340541	0.0507657
NCU00660	21.908	29.5434	10.4234	22.7921	20.3053	33.06	10.2939	21.0383	1.07893	0.893628	1.01258	1.08336
NCU00662	3.39296	4.54735	8.23877	3.3654	4.16374	6.88769	4.79935	4.43517	0.814884	0.660214	1.71664	0.758797
NCU00663	22.9718	43.0323	12.2701	28.3623	25.8347	44.8291	11.7055	17.4607	0.889183	0.959917	1.04824	1.62435
NCU00664	6.09871	8.8005	7.93683	6.82684	6.57012	8.62965	5.8116	7.29661	0.92825	1.0198	1.36569	0.935619
NCU00665	0	0	0.0437052	0	0	0.0447952	0	0.0395778	#DIV/0!	0	#DIV/0!	0
NCU00666	3.66969	15.513	8.5051	21.9318	6.1932	17.4344	16.6247	14.3662	0.592536	0.889794	0.511593	1.52662
NCU00667	101.744	116.295	91.0582	135.256	102.13	111.216	80.2717	105.433	0.996228	1.04566	1.13437	1.28286
NCU00668	15.5258	22.9211	46.1733	27.4169	18.3957	21.1456	29.9329	18.7199	0.843992	1.08397	1.54256	1.46458
NCU00669	57.5125	63.4443	27.4263	54.9625	62.2302	86.3835	37.2494	65.4911	0.924189	0.734449	0.736288	0.839237
NCU00670	263.888	342.584	89.8531	234.095	274.548	331.006	137.341	158.749	0.96117	1.03498	0.654233	1.47463
NCU00671	6.35249	12.2954	10.2246	11.058	8.79571	13.4405	14.0961	13.6774	0.722225	0.914804	0.725348	0.80849
NCU00673	215.026	778.961	784.489	700.611	240.376	969.149	509.96	617.535	0.894537	0.803758	1.53833	1.13453
NCU00674	0.476823	1.81634	1.60982	3.25153	1.08979	1.89058	1.19236	2.64225	0.437537	0.960728	1.35011	1.23059
NCU00675	4.74877	4.10486	12.9373	4.56439	4.19665	4.06243	5.80552	5.60571	1.13156	1.01045	2.22845	0.81424
NCU00676	18.93	15.945	35.7031	15.3231	17.4687	12.8766	15.7542	22.3304	1.08365	1.23829	2.26626	0.686199
NCU00677	1.92603	18.9718	6.13079	17.9191	3.08139	14.4208	6.62086	21.1688	0.625053	1.31559	0.92598	0.846488
NCU00678	8.10955	9.56658	10.1371	2.82709	10.2852	19.253	14.465	9.36708	0.788466	0.496886	0.700799	0.301812
NCU00679	0.429023	1.37497	0.211231	1.12147	0.729278	1.24487	0.156454	1.1477	0.588285	1.10452	1.35011	0.977149
NCU00680	43.7846	151.434	35.2797	44.5933	45.1113	119.054	53.5305	40.1676	0.970591	1.27197	0.659058	1.11018
NCU00681	10.4005	12.2273	11.7175	12.8321	11.7878	11.7537	6.61569	11.7419	0.882313	1.0403	1.77116	1.09285
NCU00682	92.5583	79.2145	104.74	39.495	87.3296	64.5634	43.0467	28.4737	1.05987	1.22693	2.43316	1.38707
NCU00684	142.913	20.6651	166.244	15.5627	103.263	18.6309	283.266	29.5601	1.38397	1.10918	0.586882	0.526477
NCU00685	171.216	293.537	454.009	332.415	184.349	291.624	281.793	265.59	0.92876	1.00656	1.61115	1.25161
NCU00687	44.3246	51.7224	89.4667	86.7155	44.8597	47.7658	58.8534	64.4938	0.98807	1.08283	1.52016	1.34456
NCU00688	2.1119	4.16081	1.09453	2.72868	2.48961	3.1972	1.72948	2.52747	0.848286	1.30139	0.632864	1.07961
NCU00689	9.8492	24.295	30.4657	32.5912	11.2469	19.8808	8.47425	22.2994	0.875725	1.22203	3.59509	1.46152
NCU00690	6.55842	8.61192	10.5623	9.39039	7.84492	9.65037	6.02022	7.65187	0.836008	0.892393	1.75447	1.2272
NCU00691	6.38016	9.28105	6.88717	13.4709	9.39592	7.43612	3.14119	9.68841	0.679035	1.2481	2.19253	1.39041
NCU00692	34.266	24.1515	79.4997	31.9741	37.4958	30.9024	119.541	47.379	0.913862	0.781543	0.66504	0.674859
NCU00693	15.2418	19.8743	18.7251	17.6196	19.9143	26.151	30.1384	19.8044	0.765371	0.759982	0.621303	0.88968
NCU00694	42.231	41.0394	216.2	41.4039	40.747	44.1837	629.242	44.9622	1.03642	0.928835	0.343589	0.92086
NCU00696	69.0788	35.0718	230.764	34.5008	63.29	30.8419	268.894	43.1067	1.09147	1.13715	0.858195	0.800358
NCU00697	2.08193	0.693926	5.68898	1.51434	2.3732	0.630363	7.2886	5.15173	0.877267	1.10083	0.780532	0.293948
NCU00698	0.433332	0.962889	0.213352	2.69229	1.55986	1.02047	0.561869	1.22362	0.277801	0.943573	0.379718	2.20026
NCU00699	3.3715	4.39073	8.58967	13.6728	5.52237	6.75144	50.6894	11.6916	0.610517	0.650339	0.169457	1.16946
NCU00700	3.2904	8.41735	2.7668	63.6323	4.2291	9.36561	4.92555	25.9123	0.778038	0.898751	0.561725	2.45568
NCU00701	32.3953	14.2499	89.4254	11.4468	25.2386	15.8828	9.40625	13.896	1.28356	0.897191	9.50702	0.823743
NCU00704	0	0	0.182818	0.168803	0.297027	0.749508	0	0.662212	0	0	#DIV/0!	0.254908
NCU00705	1.23772	6.47374	1.95006	10.0157	2.97027	5.37148	2.04619	10.7058	0.416702	1.20521	0.953019	0.93554
NCU00706	2459.59	1718.62	751.878	1285.31	2626.16	1831.32	1551.44	1453.8	0.936574	0.938458	0.484632	0.884109
NCU00707	17.7352	11.6123	10.3532	8.45653	16.59	12.2439	45.4488	12.7239	1.06903	0.948411	0.2278	0.664619
NCU00708	0.317285	0	1.40594	0.288481	0.507612	0.800558	1.2342	1.69756	0.625053	0	1.13916	0.169939
NCU00709	0.356393	1.54324	0.818865	3.42042	0.443474	1.91837	1.88694	3.74298	0.80364	0.804456	0.433964	0.913823
NCU00710	4.72912	6.84711	1.47922	21.7014	2.75935	1.85302	1.73136	23.268	1.71385	3.69511	0.854366	0.932671
NCU00711	2.73957	10.447	2.35571	22.1722	3.11744	5.37411	6.11627	22.1926	0.878787	1.94395	0.385154	0.999083
NCU00712	31.8257	26.9144	14.7387	26.7931	36.7021	30.5268	26.6888	32.2466	0.867136	0.881664	0.552243	0.830882
NCU00713	19.9882	25.1205	8.4191	58.1978	27.958	21.7476	20.5053	53.0591	0.714937	1.15509	0.410581	1.09685
NCU00714	72.1859	99.8344	128.976	79.2065	77.0269	104.141	41.9312	77.4464	0.937152	0.958645	3.0759	1.02273
NCU00715	7.76609	41.9908	1.16162	18.8147	9.16125	44.1509	3.34595	11.3081	0.847711	0.951075	0.347171	1.66382
NCU00716	248.537	69.207	166.088	6.94099	28.978	215.805	12.6765	99.7981	8.57677	0.320693	13.102	0.0695503
NCU00717	20.0686	3.16778	1.88611	1.3336	23.1624	3.62248	6.84658	2.35426	0.866432	0.87448	0.275482	0.566463
NCU00718	7.70296	1.71737	1.97873	1.82705	8.3051	2.02808	3.5826	2.09051	0.927498	0.846796	0.552318	0.873972
NCU00719	5.03146	3.96513	0.417221	2.40774	20.5478	9.51469	2.93576	4.86443	0.244866	0.416738	0.142117	0.494968
NCU00720	26.4651	89.6017	6.43329	92.8271	41.6319	113.379	52.4959	105.95	0.635692	0.790287	0.122548	0.876144
NCU00721	4.98566	47.0786	6.76406	20.0798	7.65141	38.8756	4.74065	10.4393	0.6516	1.21101	1.42682	1.92347
NCU00722	2.6557	15.7829	0.972275	13.4352	2.6691	12.4737	2.54948	13.3586	0.994982	1.2653	0.381362	1.00573
NCU00723	3.47922	8.62685	3.33927	7.9685	5.74243	9.68982	2.82667	10.2499	0.60588	0.890301	1.18135	0.777422
NCU00724	0.149392	0.663916	1.12782	1.22247	0.438179	0.804137	0.435837	2.04262	0.340938	0.825626	2.58771	0.598481
NCU00725	53.7213	74.7355	102.414	58.2204	62.8103	72.2588	42.5961	52.1513	0.855295	1.03428	2.40432	1.11637
NCU00726	1687.22	2351.91	533.674	1308.81	1722.07	2398.94	1208.18	1221.2	0.979764	0.980395	0.441718	1.07174
NCU00727	6.58147	12.7281	10.0607	11.797	6.31768	15.3725	15.2388	17.5504	1.04175	0.827978	0.660204	0.672179
NCU00728	1.3832	3.48194	1.32077	4.57322	2.04529	3.93423	2.44568	4.78418	0.676287	0.885038	0.540044	0.955906
NCU00729	201.202	125.589	29.0061	267.496	167.548	121.693	113.245	63.7631	1.20086	1.03201	0.256135	4.19515
NCU00730	7.50275	8.13138	2.41965	4.2598	3.72157	6.67944	1.78422	11.7445	2.01602	1.21737	1.35614	0.362705
NCU00732	99.7474	461.879	30.025	137.161	5.76418	252.25	29.9763	233.996	17.3047	1.83103	1.00162	0.586166
NCU00733	4.73484	2.91354	3.41911	3.06134	5.2184	3.92915	4.09287	4.22211	0.907335	0.741519	0.83538	0.725073
NCU00734	26.518	26.0202	30.628	21.9352	29.3866	35.8692	57.1017	28.5357	0.902383	0.725418	0.536376	0.768696
NCU00735	7.96082	7.33758	9.52594	27.1201	7.33542	9.6618	27.6347	30.0125	1.08526	0.759442	0.344709	0.903627
NCU00736	0.64658	2.71875	0.445683	2.17517	0.672386	2.28399	0.503023	1.72969	0.96162	1.19035	0.88601	1.25755
NCU00737	27.1367	30.2563	14.1019	23.9303	29.6199	28.0391	15.8505	25.502	0.916164	1.07907	0.889683	0.93837
NCU00738	6.3577	14.8038	6.69357	11.0521	8.57217	14.3667	5.8327	9.19914	0.741667	1.03043	1.14759	1.20143
NCU00740	1.63758	4.45818	7.0072	2.19278	2.45319	2.55425	1.24504	1.93815	0.667532	1.7454	5.62807	1.13137
NCU00741	19.0765	19.9444	43.6626	10.8372	18.613	12.8355	6.90476	8.74694	1.0249	1.55385	6.32356	1.23897
NCU00742	0.4284	0.82989	1.03118	0.519347	0.647306	0.384327	0.648054	0.509346	0.661821	2.15933	1.5912	1.01963
NCU00743	78.7504	81.4062	61.508	59.9824	84.1556	100.361	112.28	58.8753	0.935772	0.811132	0.547808	1.0188
NCU00744	72.4588	68.2241	381.422	115.397	64.6524	63.483	228.333	170.123	1.12074	1.07468	1.67046	0.678314
NCU00745	0.325687	1.33606	2.45874	4.93535	0.521055	1.09568	3.06163	12.004	0.625053	1.21939	0.803083	0.411143
NCU00746	0	0.195177	0.374802	0.173035	0	0.288112	0.185072	0.848517	#DIV/0!	0.677437	2.02516	0.203927
NCU00747	0.119028	0.488284	0.234414	0	0.190428	1.92208	1.62051	2.65346	0.625053	0.254039	0.144655	0
NCU00748	42.2725	46.9775	14.0515	13.8691	41.8306	66.3212	27.0578	27.962	1.01056	0.708334	0.519315	0.495999
NCU00749	31.3907	47.1668	17.6395	30.5833	38.5415	62.626	25.8301	25.7882	0.814463	0.75315	0.682904	1.18594
NCU00751	13.947	24.5745	5.38458	45.5842	23.9352	29.2686	16.3115	28.325	0.582698	0.83962	0.330109	1.60932
NCU00752	7.71377	14.9179	10.4171	18.6359	10.7543	17.3499	13.9312	17.2944	0.717274	0.859824	0.747753	1.07757
NCU00753	36.2755	34.9923	16.3745	31.7504	36.4572	36.798	25.5742	25.5373	0.995017	0.950929	0.640275	1.2433
NCU00754	17.0418	4.13104	2.36461	4.96534	19.7048	5.82441	1.01695	3.00473	0.864853	0.709263	2.32519	1.65251
NCU00755	3.00706	6.32363	18.3347	6.62806	3.08577	14.6534	20.8834	57.5288	0.974492	0.431547	0.877953	0.115213
NCU00756	0.291974	0.299439	0.287508	0.265469	0	0	0.283936	0	#DIV/0!	#DIV/0!	1.01258	#DIV/0!
NCU00757	1.55277	1.19435	3.15361	101.121	1.00922	3.03636	15.8552	159.491	1.53859	0.39335	0.1989	0.634021
NCU00758	1.89393	4.31635	4.93871	3.38023	1.99197	2.69023	11.4941	5.12908	0.950785	1.60446	0.429671	0.659031
NCU00759	54.4422	12.67	36.1422	17.1346	44.6986	16.3632	287.523	17.3648	1.21798	0.774303	0.125702	0.986742
NCU00761	17.0601	0.826007	5.62377	4.23846	16.8488	1.18236	44.6447	5.00562	1.01254	0.698607	0.125967	0.846739
NCU00762	1.737	1.8862	1.55951	1472.06	0.449538	0.773421	1.04332	1995.17	3.86396	2.43877	1.49476	0.737812
NCU00763	0.0526769	0.135059	0.155614	19.5172	0.0632069	0.10633	0	17.239	0.833404	1.27019	#DIV/0!	1.13215
NCU00764	0	0	0	4.92205	0	0	0	4.49436	#DIV/0!	#DIV/0!	#DIV/0!	1.09516
NCU00765	0.92278	2.83912	0.908666	3.60281	1.86712	3.34182	4.53966	5.37275	0.494228	0.849572	0.200162	0.67057
NCU00766	104.194	61.3273	308.694	23.1576	58.8673	87.9884	650.247	114.725	1.76999	0.696993	0.474734	0.201852
NCU00768	64.0574	56.4787	67.3932	56.7529	65.4064	54.4638	80.8915	63.3578	0.979374	1.037	0.833131	0.895753
NCU00770	4.21978	9.03925	8.79638	6.76065	4.99526	9.39355	4.21944	7.4498	0.844758	0.962282	2.08473	0.907495
NCU00771	21.0879	22.3577	32.7966	20.9549	22.2544	25.5974	15.4498	17.5973	0.947584	0.873437	2.12279	1.1908
NCU00772	9.89856	15.0513	26.5664	15.4731	10.2911	16.2932	8.10774	10.3581	0.961853	0.923777	3.27667	1.49382
NCU00773	9.46107	11.3325	2.13352	21.21	16.6385	14.724	4.21401	12.6226	0.568625	0.769662	0.506291	1.68031
NCU00774	73.0712	145.744	34.0144	147.621	87.7696	180.463	83.5784	87.4226	0.832534	0.807613	0.406976	1.68859
NCU00775	115.988	95.7865	111.179	65.0449	114.68	89.3929	145.765	94.8208	1.0114	1.07152	0.762724	0.685978
NCU00776	0	0	0.0993751	0.0458786	0	0	0.0981403	2.92469	#DIV/0!	#DIV/0!	1.01258	0.0156867
NCU00777	1.42986	2.63356	4.3389	6.12883	1.63399	3.26907	10.6983	10.5384	0.875074	0.8056	0.40557	0.581569
NCU00778	5.5523	10.7068	5.27486	9.27884	6.97497	11.9572	5.9698	6.31085	0.796032	0.895424	0.883591	1.4703
NCU00780	1.27396	6.09714	1.39386	6.94985	2.49109	5.64305	2.82191	8.14136	0.511407	1.08047	0.493943	0.853647
NCU00781	0	0	0	0.321308	0.282688	0.356663	0	0.315121	0	0	#DIV/0!	1.01963
NCU00782	0.967894	41.2822	8.91419	45.192	0.364353	49.9922	7.41924	42.5449	2.65648	0.825772	1.2015	1.06222
NCU00783	0.355843	2.55459	2.1024	1.29416	2.27721	3.95053	2.42233	11.4232	0.156263	0.646644	0.867928	0.113293
NCU00784	8.14522	12.8383	2.9913	7.80036	9.07915	12.3647	4.96684	10.8055	0.897135	1.03831	0.602255	0.721889
NCU00786	0.244706	1.05404	0.72289	14.8179	0.469796	1.08668	1.66578	10.8667	0.520877	0.969966	0.433964	1.36361
NCU00787	1.52485	3.97476	1.5641	7.97196	1.01648	1.79547	1.42109	9.00822	1.50013	2.21377	1.10063	0.884965
NCU00788	4.49258	3.90631	8.43099	3.34475	3.75001	2.75994	8.86442	4.12221	1.19802	1.41536	0.951104	0.811399
NCU00789	34.389	40.066	86.2064	42.0377	34.118	47.602	91.1745	40.8379	1.00794	0.841688	0.94551	1.02938
NCU00790	56.2293	97.6683	22.4223	83.5179	52.1664	73.6344	74.9268	16.6858	1.07788	1.3264	0.299255	5.00532
NCU00792	150.899	68.1554	15.5707	35.671	168.001	62.849	38.2053	48.9391	0.8982	1.08443	0.407554	0.728887
NCU00793	81.4137	66.5624	612.472	122.344	94.6532	55.0684	462.303	123.359	0.860127	1.20872	1.32483	0.991771
NCU00794	5.10712	6.50347	30.7189	9.55786	4.90242	6.05645	28.5161	9.94308	1.04175	1.07381	1.07725	0.961258
NCU00795	3.57996	2.24673	4.52488	3.93511	3.07743	3.34348	2.65002	2.71583	1.16329	0.671974	1.70749	1.44895
NCU00796	6.35771	11.3095	1.96678	13.8631	9.92394	9.99399	4.34976	14.725	0.640644	1.13163	0.452159	0.941467
NCU00797	0.0519427	0.106541	0.0511482	0.188909	0.0831012	0	0.0505126	0.416861	0.625053	#DIV/0!	1.01258	0.45317
NCU00798	0	0	0	0	0.155166	0	0	0.0576563	0	#DIV/0!	#DIV/0!	0
NCU00799	2.28778	3.27974	0.605589	2.19193	2.14492	2.88001	1.38751	2.08392	1.0666	1.13879	0.436458	1.05183
NCU00800	0.360714	0.534353	0.197332	2.04069	0.288547	0.283154	0.0779519	2.14435	1.25011	1.88715	2.53146	0.951658
NCU00801	6.24978	95.7644	19.2566	611.532	6.93465	37.3034	6.40447	360.537	0.901239	2.56718	3.00675	1.69617
NCU00802	4.79895	11.9803	3.23327	14.0085	6.06132	19.3736	12.2811	17.5113	0.791734	0.618384	0.263271	0.79997
NCU00803	2.76558	14.2885	40.1298	10.1055	3.33928	17.0631	12.8383	10.004	0.828195	0.837387	3.1258	1.01015
NCU00804	0.461635	3.7875	0.909148	1.25918	0.738553	1.86364	3.5914	4.11645	0.625053	2.03231	0.253146	0.30589
NCU00805	43.6868	58.7568	156.692	50.1018	54.9081	75.1073	218.105	68.2493	0.795635	0.782304	0.718423	0.7341
NCU00806	0.142933	0.293175	0	0.129957	0.114337	0.144257	0.277996	0.382365	1.25011	2.03231	0	0.339878
NCU00807	0.277731	0	0	0	0	0	0	0.495313	#DIV/0!	#DIV/0!	#DIV/0!	0
NCU00808	1.48446	6.20244	0.433113	9.94781	1.45135	5.216	1.92479	5.39291	1.02281	1.18912	0.225018	1.84461
NCU00809	2.98572	11.131	1.03299	17.572	3.67939	7.32984	0.98092	6.26025	0.811472	1.51859	1.05309	2.80692
NCU00810	11.375	39.1539	3.32571	22.3306	10.5473	26.5875	4.88717	15.2991	1.07847	1.47264	0.680499	1.4596
NCU00811	1256.72	347.832	589.784	236.245	800.614	277.852	241.491	54.6156	1.5697	1.25186	2.44226	4.3256
NCU00812	52.55	18.6604	97.5202	18.3564	27.2822	19.915	67.2624	19.6328	1.92617	0.937002	1.44985	0.934985
NCU00813	14.4397	31.8539	19.2765	31.5444	22.3651	38.5853	19.2255	37.5479	0.645635	0.825546	1.00266	0.840112
NCU00814	16.7902	31.3725	11.5831	22.8243	16.4537	33.7589	21.5044	58.2768	1.02045	0.929313	0.53864	0.391654
NCU00818	1.62819	6.87011	7.60416	7.02124	2.34439	6.10358	11.1288	12.818	0.694503	1.12559	0.683287	0.547764
NCU00819	1.27195	2.60894	1.43142	2.31297	0.872121	3.66781	1.41364	2.1064	1.45846	0.711309	1.01258	1.09807
NCU00821	6.22847	180.579	159.544	25.2974	8.293	193.341	203.985	28.1719	0.751052	0.933993	0.782135	0.897965
NCU00822	0.0560629	0.0574962	0.220821	5.86195	0	0	0.327116	2.39961	#DIV/0!	#DIV/0!	0.675055	2.44287
NCU00823	57.1187	84.143	30.42	47.3685	66.7175	94.1322	29.6974	55.0945	0.856128	0.893882	1.02433	0.859767
NCU00824	2.47464	6.93694	3.99633	4.85997	3.06169	7.19296	1.86103	4.70755	0.808258	0.964406	2.14737	1.03238
NCU00825	1.97244	18.2919	11.9429	11.1419	2.34994	29.8183	6.24414	9.76722	0.839357	0.613446	1.91266	1.14074
NCU00826	2.14399	1.44493	0.36192	1.28101	3.03809	1.60743	0.476564	1.31097	0.705705	0.898906	0.759437	0.977149
NCU00827	10.8831	16.277	7.50168	13.6883	13.4577	22.7001	12.1269	12.9799	0.808694	0.717045	0.618596	1.05457
NCU00828	24.5774	44.7837	9.58925	13.9839	35.9819	57.8003	16.2344	15.2998	0.683048	0.774801	0.590673	0.913996
NCU00829	8.24292	86.6817	16.9606	1218.38	7.67634	32.8218	14.9951	532.697	1.07381	2.64098	1.13108	2.28719
NCU00830	8.98768	81.6404	20.6888	2511.07	8.68347	26.1525	7.71865	978.436	1.03503	3.1217	2.68037	2.56641
NCU00831	40.1713	109.027	25.4643	27.9893	47.4364	114.194	50.1235	45.9295	0.846846	0.954753	0.508031	0.609396
NCU00832	7.55786	33.7425	32.5194	25.7317	10.153	41.9947	36.3095	12.1969	0.7444	0.803495	0.895617	2.10969
NCU00833	4.78112	8.39954	7.20128	6.45633	6.25736	10.3075	6.23142	7.26541	0.764079	0.814894	1.15564	0.888639
NCU00834	4.19198	11.3136	38.5629	41.7753	2.11787	5.45552	12.337	21.5921	1.97933	2.07379	3.1258	1.93475
NCU00835	6.04685	27.7917	295.425	55.2235	7.8468	20.1168	82.9786	22.0874	0.770613	1.38151	3.56025	2.50022
NCU00836	2.42205	4.73507	2.68313	3534.21	0.121092	0.993071	1.03047	3427.28	20.0017	4.76811	2.60378	1.0312
NCU00837	4.41958	9.26221	5.29806	10.7739	5.27742	9.30889	7.91063	10.7949	0.83745	0.994985	0.669739	0.998054
NCU00838	24.7952	26.4392	60.4694	7.32162	28.5005	28.8253	103.718	34.715	0.869992	0.917219	0.583019	0.210906
NCU00839	1.09554	0.510705	1.56914	0.0905534	0.637352	0.502586	2.80873	0.532859	1.7189	1.01616	0.558666	0.169939
NCU00840	0.0880437	0.0451474	0.30344	0	0	0.0444296	0.342479	0.117764	#DIV/0!	1.01616	0.88601	0
NCU00841	0	0.234083	0	0	0	0	0	0.135687	#DIV/0!	#DIV/0!	#DIV/0!	0
NCU00842	0.264814	0.271584	0	1.20387	0.423666	2.67266	1.28762	0.94455	0.625053	0.101616	0	1.27454
NCU00843	62.8804	57.2951	10.1213	22.0442	64.326	51.0753	30.2806	24.2077	0.977526	1.12178	0.33425	0.91063
NCU00844	0.0441737	0.634243	0.130494	5.06061	0.318023	0.847073	0.17183	4.56926	0.138901	0.748746	0.759437	1.10753
NCU00845	0.183661	0.502285	0.060284	5.2323	0.244861	0.741449	0.476279	4.2035	0.750064	0.677437	0.126573	1.24475
NCU00846	0.667002	3.74218	2.78174	2.0334	0.847413	3.60349	1.14466	1.95925	0.787104	1.03849	2.4302	1.03784
NCU00847	47.6765	71.4228	1527.7	18.3347	57.0341	31.7638	63.0325	53.6238	0.835929	2.24856	24.2367	0.341913
NCU00848	0.571303	1.30703	6.57768	1.91793	7.38236	35.0835	9.01739	6.34837	0.0773875	0.0372547	0.729443	0.302114
NCU00849	0.583394	0.698028	1.24469	0.618839	7.46681	4.31785	1.89111	2.7745	0.0781316	0.161661	0.658179	0.223045
NCU00850	0.124372	0.127552	0.612351	0.113082	0.795916	5.39755	0.72569	2.32899	0.156263	0.0236315	0.843819	0.048554
NCU00851	0	0	0	0	0	0.931821	0	0.82329	#DIV/0!	0	#DIV/0!	0
NCU00852	0.103833	0	0.102245	1.13288	0.166118	1.67671	6.15942	139.902	0.625053	0	0.0165997	0.00809769
NCU00853	11.1342	7.42843	11.1408	6.53127	13.0248	6.76659	8.96487	8.38054	0.854852	1.09781	1.24271	0.779338
NCU00854	8.99659	6.01735	8.16567	7.7531	9.95017	5.76377	7.30343	7.53405	0.904165	1.04399	1.11806	1.02907
NCU00855	6.97369	14.1485	68.8195	5.37574	6.79119	9.63938	2.50628	26.7667	1.02687	1.46778	27.4589	0.200837
NCU00856	6.74739	13.5562	2.83195	10.3589	7.12287	11.6661	1.61351	6.65786	0.947285	1.16201	1.75514	1.55589
NCU00857	4.94002	16.028	9.41936	17.5171	5.38865	18.402	4.58565	13.5756	0.916744	0.87099	2.0541	1.29033
NCU00859	6.87338	22.7314	48.2903	1705.53	4.07735	36.3221	13.894	2807.26	1.68575	0.625829	3.47562	0.607543
NCU00860	17.1866	12.7048	15.9594	10.4621	15.2365	14.3313	30.9984	13.5353	1.12799	0.886508	0.514846	0.772948
NCU00861	0.48603	0.925705	0.888821	0.694427	0.388791	1.40152	1.01282	1.67168	1.25011	0.660501	0.877571	0.415406
NCU00862	1.58615	4.78974	0.607401	1.8027	1.51553	5.51401	3.08496	1.68941	1.0466	0.868649	0.196891	1.06706
NCU00863	6.39408	18.5433	1.92386	15.3092	8.52472	19.0372	8.42891	19.8292	0.750064	0.974054	0.228246	0.772055
NCU00864	76.53	160.18	32.7148	61.1246	85.3561	191.401	108.404	114.249	0.896596	0.836883	0.301786	0.535012
NCU00865	274.534	169.964	73.2773	47.0934	353.028	210.498	93.1071	62.0761	0.777655	0.807436	0.787022	0.75864
NCU00866	0	0	0.0584001	0	0.0474418	0.0598566	0.0576744	0	0	0	1.01258	#DIV/0!
NCU00867	126.51	74.6765	23.5878	22.7787	136.417	64.5804	9.04718	20.609	0.927377	1.15633	2.6072	1.10528
NCU00868	61.1553	24.4996	22.4649	10.6972	32.7726	17.4798	9.98938	10.864	1.86605	1.40159	2.24887	0.984646
NCU00869	15.2013	14.9779	39.4322	13.3358	11.4565	5.67403	8.03278	14.8995	1.32687	2.63973	4.90891	0.895054
NCU00870	12.5579	10.7175	63.9909	204.204	11.7314	7.79951	3.37329	291.736	1.07045	1.37412	18.9699	0.699963
NCU00871	0.547451	2.1335	2.15631	7.36675	0.963433	1.65757	0.532379	6.0533	0.56823	1.28713	4.05033	1.21698
NCU00872	4.94946	10.0525	2.58022	36.5306	4.34739	4.30967	1.69877	25.9617	1.13849	2.33254	1.51887	1.40709
NCU00873	3.33665	44.8347	6.30302	156.641	3.48617	23.0231	9.27083	67.5218	0.957112	1.94738	0.679877	2.31985
NCU00874	2.03015	8.75689	3.64542	26.2401	2.4519	5.62459	3.92917	18.742	0.827992	1.55689	0.927785	1.40007
NCU00875	0.828531	6.4709	1.56896	15.5879	1.22357	5.27452	2.78903	11.9346	0.677141	1.22682	0.562546	1.3061
NCU00876	3.5281	13.4825	3.92908	29.7869	4.23336	11.5301	4.69716	10.2247	0.833404	1.16933	0.836481	2.91324
NCU00877	26.114	66.4185	19.2002	31.7633	27.7597	157.432	73.5892	60.337	0.940715	0.421886	0.260911	0.526432
NCU00878	737.085	175.931	115.563	35.1289	958.95	286.412	50.5352	171.315	0.768637	0.614258	2.28678	0.205055
NCU00879	37.6491	48.6437	26.1342	33.2316	41.1262	54.6817	33.2574	36.7502	0.915454	0.88958	0.785818	0.904256
NCU00880	25.6834	41.7907	23.5325	28.3354	26.1322	42.9597	19.25	26.4492	0.982825	0.972787	1.22247	1.07132
NCU00881	102.937	175.241	100.617	296.597	86.5383	113.612	21.9236	101.369	1.18949	1.54244	4.58947	2.92591
NCU00882	2.15359	2.92887	0.138303	2.93713	2.32194	3.49656	1.68455	2.37961	0.927498	0.837641	0.0821013	1.23429
NCU00883	10.0653	10.0098	2.1024	12.0634	7.68557	9.38893	3.55934	8.83935	1.30963	1.06613	0.590673	1.36474
NCU00884	230.179	371.019	477.521	71.9305	260.843	659.904	176.493	151.699	0.88244	0.562231	2.7056	0.474167
NCU00885	0.273288	0.210206	0.134554	0.496957	0.218612	0.206864	0.132882	0.426464	1.25011	1.01616	1.01258	1.1653
NCU00886	6.48626	10.6433	4.86632	21.8486	4.20027	7.54387	1.44176	2.69914	1.54425	1.41086	3.37527	8.09464
NCU00887	0.248343	1.18856	0.0815149	1.65585	0.331096	0.835478	0	0.664351	0.750064	1.42262	#DIV/0!	2.49244
NCU00889	25.8859	27.5364	13.3858	50.4028	25.9897	30.3583	14.8133	44.9619	0.996004	0.907049	0.903634	1.12101
NCU00890	0.953963	2.13141	1.20776	7.58942	0.708598	2.54454	0.9277	2.70388	1.34627	0.837641	1.30189	2.80686
NCU00891	14.0474	21.8213	1.84073	19.8706	19.1315	23.8882	7.37837	26.8665	0.734258	0.913477	0.249477	0.739606
NCU00892	10.7114	10.0426	2.019	4.5963	9.30363	10.1327	10.1071	8.79492	1.15131	0.991109	0.199761	0.522608
NCU00893	0.618513	0.487944	0.327952	0.302812	0.608946	0.576224	0.138804	0.551536	1.01571	0.846796	2.36269	0.549033
NCU00894	83.2056	61.296	68.994	44.4175	83.6928	52.0486	80.4342	69.3103	0.994179	1.17767	0.85777	0.640851
NCU00895	161.795	150.008	387.218	132.939	153.683	151.4	340.261	120.32	1.05278	0.990808	1.138	1.10488
NCU00896	43.3157	33.1495	191.617	28.8248	38.8947	33.9789	170.135	34.3232	1.11367	0.975592	1.12627	0.839806
NCU00897	12.9197	12.2331	13.7273	11.8264	12.4579	15.453	24.7877	10.9225	1.03707	0.791633	0.553792	1.08275
NCU00898	18.4995	24.2757	9.39361	18.7251	22.0371	27.084	22.0218	15.5025	0.839472	0.89631	0.42656	1.20787
NCU00899	137.275	26.6166	89.1681	39.7312	121.241	22.7054	427.665	45.7222	1.13225	1.17226	0.2085	0.868968
NCU00900	94.6707	24.549	91.9342	22.2889	74.8374	24.819	246.777	21.6881	1.26502	0.989121	0.372539	1.0277
NCU00901	4.63755	8.97336	2.90194	7.95536	5.90266	12.0817	3.46571	7.10955	0.78567	0.742724	0.837328	1.11897
NCU00902	17.0856	40.5108	17.6939	34.0873	21.4145	50.1946	30.0021	40.2475	0.797849	0.807075	0.589757	0.846943
NCU00903	250.429	420.484	75.6866	378.731	253.234	449.564	147.529	263.912	0.988923	0.935314	0.513029	1.43507
NCU00904	37.9449	196.106	75.6643	39.3525	44.716	82.0702	106.347	38.9577	0.848575	2.38949	0.711488	1.01013
NCU00905	53.5826	24.8623	17.6992	19.4324	56.5458	25.3054	31.9108	17.6777	0.947596	0.982487	0.554648	1.09926
NCU00906	3.01812	8.73962	2.5349	6.6182	5.50316	10.8404	2.93503	4.70976	0.548434	0.806206	0.863673	1.40521
NCU00907	0.256849	0	0	0	0	0.259228	0	0.229036	#DIV/0!	0	#DIV/0!	0
NCU00911	116.872	383.817	36.9293	393.839	136.548	685.241	402.186	118.747	0.855904	0.56012	0.0918214	3.31663
NCU00912	4.77764	9.20729	2.17134	9.59481	7.1816	7.15335	1.48063	4.40072	0.665261	1.28713	1.4665	2.18028
NCU00913	29.9214	25.4312	16.7592	20.0086	27.8144	20.7788	7.07418	13.3814	1.07575	1.2239	2.36906	1.49526
NCU00914	24.2508	19.68	24.9417	22.3295	23.1838	19.9224	18.3187	14.0895	1.04603	0.987834	1.36154	1.58483
NCU00915	332.282	157.237	65.0708	41.2022	274.661	83.8668	40.8691	39.8411	1.20979	1.87485	1.59217	1.03417
NCU00916	48.8861	29.7978	171.663	29.1729	51.5962	40.3954	417.739	42.0648	0.947476	0.737653	0.410934	0.693522
NCU00917	6.27977	16.0437	9.11093	13.3451	8.73892	16.2386	21.1031	14.281	0.718598	0.987994	0.431735	0.934467
NCU00918	54.6203	82.5912	80.4937	71.5266	55.3985	74.7402	98.6644	68.0298	0.985952	1.10504	0.815833	1.0514
NCU00919	4.08918	4.15662	23.1621	8.65332	3.5316	5.77058	59.1564	16.3603	1.15789	0.720312	0.39154	0.528922
NCU00920	9.35385	10.7235	10.3272	7.64564	10.8332	13.1913	10.2295	8.2286	0.863445	0.812924	1.00955	0.929154
NCU00921	11.2382	21.2808	11.6908	8.9688	16.0915	23.5736	10.7575	9.76996	0.698395	0.902738	1.08675	0.917998
NCU00922	0.2895	0.296901	0.855215	0	0.926321	0	0.844588	0.25815	0.312526	#DIV/0!	1.01258	0
NCU00923	40.383	33.4612	30.0404	19.3693	45.3741	31.0505	20.6161	22.0394	0.890003	1.07764	1.45713	0.878847
NCU00924	13.4171	29.7578	16.2195	23.8527	17.3208	27.6883	14.2146	15.2714	0.774625	1.07474	1.14104	1.56192
NCU00925	18.2825	13.9918	59.0294	23.3888	18.9975	17.8955	102.252	31.991	0.962364	0.78186	0.577291	0.731107
NCU00926	3.85748	5.47768	2.301	4.99115	5.48903	5.12856	4.54482	4.13433	0.702762	1.06808	0.506291	1.20725
NCU00927	4.79466	11.2327	8.12246	9.04936	6.12573	12.9806	4.04391	7.39592	0.782707	0.865348	2.00856	1.22356
NCU00928	6.05198	10.3993	6.35408	7.14242	5.51445	12.4588	7.75621	6.07567	1.09748	0.834699	0.819225	1.17558
NCU00929	9.35438	4.78663	7.94548	3.50637	7.22975	4.61073	25.6173	4.05608	1.29387	1.03815	0.31016	0.864472
NCU00930	92.631	105.916	41.4813	58.6876	98.0129	117.375	90.6313	120.265	0.945089	0.902369	0.457692	0.487986
NCU00931	7.23352	10.5053	5.87996	8.87213	8.27172	10.6813	19.9701	16.9697	0.874487	0.983526	0.294439	0.522822
NCU00932	0.0479116	0.0491366	0.0943576	0.174249	0.19163	0.290132	0	0.213617	0.250021	0.169359	#DIV/0!	0.815707
NCU00934	1.36125	1.19662	0.574471	0.530433	0.622234	3.14025	0.756444	0.346813	2.18769	0.381058	0.759437	1.52945
NCU00935	98.4814	92.4117	43.8905	129.326	94.0125	78.565	36.3191	45.0649	1.04754	1.17624	1.20847	2.86978
NCU00936	19.3499	52.919	8.92209	17.826	20.1058	51.5094	24.6913	35.9242	0.962403	1.02737	0.361345	0.496213
NCU00937	1.31156	30.7053	10.5992	27.0985	1.62801	27.2046	18.8679	40.6515	0.805624	1.12868	0.561759	0.666606
NCU00938	85.7578	102.745	54.4721	213.731	53.8836	48.2346	12.971	48.8805	1.59154	2.1301	4.19952	4.37252
NCU00939	6.68595	12.8663	8.81771	51.2548	7.71599	13.8142	20.3969	26.2192	0.866506	0.931383	0.432306	1.95486
NCU00940	0.545122	0.745412	0	0.495635	0.581414	1.10034	0.176705	0.486092	0.937579	0.677437	0	1.01963
NCU00941	8.48121	3.61241	3.10032	2.03964	5.74548	2.93932	4.8606	2.26357	1.47615	1.229	0.637847	0.901072
NCU00943	0.406034	8.20337	29.9468	39.8708	0.324799	2.74562	79.2474	76.6854	1.25011	2.9878	0.377889	0.519926
NCU00944	34.1084	38.5378	9.41877	73.2534	39.5183	27.688	17.8368	83.3715	0.863105	1.39186	0.528052	0.878639
NCU00945	7.71341	13.4548	12.4318	17.0534	7.38315	9.34848	9.45646	20.1935	1.04473	1.43925	1.31464	0.8445
NCU00946	0	0.11229	0.862525	0	0	0.221009	0.745331	0.976338	#DIV/0!	0.508078	1.15724	0
NCU00947	0.530084	35.1552	8.52561	75.9894	3.81628	8.38157	19.0731	190.491	0.138901	4.19434	0.446996	0.398914
NCU00948	1.23772	4.82357	0.975028	4.50142	2.1782	5.24656	3.12947	4.19401	0.56823	0.919378	0.311564	1.0733
NCU00949	0.172204	0.573972	0.360336	0.225071	0.335769	0.706058	0.345393	1.03651	0.512864	0.812924	1.04327	0.217144
NCU00950	3.08926	9.87207	14.8133	8.83353	4.08285	8.54027	18.243	9.22236	0.756643	1.15594	0.811999	0.957838
NCU00951	374.113	560.22	122.211	269.795	374.178	546.928	272.743	302.953	0.999827	1.0243	0.448081	0.89055
NCU00952	25.0671	30.2501	26.6898	21.664	30.4677	27.5342	26.0998	25.591	0.822744	1.09864	1.02261	0.846548
NCU00953	10.0555	17.3124	52.792	21.6961	11.6697	23.4523	15.1493	24.0194	0.86168	0.738193	3.48477	0.903273
NCU00954	13.4949	19.3057	13.2885	20.4941	16.036	20.1831	11.3641	14.1263	0.841535	0.956527	1.16934	1.45077
NCU00955	33.0451	19.0867	73.0329	26.2477	25.8934	21.108	7.46639	34.533	1.2762	0.904244	9.78155	0.760076
NCU00956	10.8138	10.189	13.5833	7.08747	9.56732	9.87272	8.06358	6.57619	1.13029	1.03203	1.68453	1.07775
NCU00957	181.227	105.965	131.032	157.641	167.802	80.3619	40.176	50.6189	1.08001	1.3186	3.26146	3.11427
NCU00958	34.8341	41.1611	53.109	25.4752	32.7783	37.6194	25.2427	24.6845	1.06272	1.09414	2.10394	1.03203
NCU00959	150.939	234.716	211.74	89.5307	147.908	195.076	155.812	119.052	1.02049	1.2032	1.35894	0.752031
NCU00960	0.821177	0.673738	6.63066	1.49326	1.05102	0.49727	2.55542	2.34321	0.781316	1.35487	2.59474	0.637271
NCU00961	2.26065	3.86408	3.46278	14.8448	2.81302	5.83073	3.66402	11.6471	0.80364	0.66271	0.945077	1.27454
NCU00962	4.51021	5.94459	6.85603	5.92507	4.66415	7.78856	5.52007	6.80496	0.966994	0.763245	1.24202	0.870698
NCU00963	37.9187	33.1659	6.67163	28.2127	43.1303	38.5572	40.1414	35.1325	0.879166	0.860173	0.166203	0.803035
NCU00964	8.27021	13.5161	3.50037	9.7181	10.8713	15.5954	9.94733	10.1994	0.760741	0.866674	0.35189	0.952808
NCU00965	52.3838	65.6057	57.2068	61.5014	52.7383	95.1147	34.0404	68.7572	0.993277	0.689754	1.68056	0.894472
NCU00966	21.2648	35.3388	13.3202	18.6258	21.7305	41.4627	13.4795	15.3881	0.978567	0.852304	0.988183	1.2104
NCU00967	6.60921	17.6178	15.2295	30.63	7.98389	19.4172	18.1368	26.0078	0.827818	0.907332	0.839702	1.17772
NCU00968	9.59782	13.6219	27.4124	10.4222	11.9712	16.8485	9.90864	15.7785	0.80174	0.808494	2.76652	0.660534
NCU00969	268.408	365.358	120.885	212.193	257.823	344.774	164.837	214.586	1.04105	1.0597	0.733361	0.988847
NCU00970	0.303204	1.24382	1.19427	1.74597	0.242543	1.12204	0.294856	1.35185	1.25011	1.10853	4.05033	1.29154
NCU00971	994.031	669.432	339.823	474.631	1060.79	738.982	669.182	611.932	0.937068	0.905884	0.507818	0.775627
NCU00972	24.042	48.5331	5.54398	143.539	15.7021	17.9682	15.3155	154.48	1.53114	2.70106	0.361986	0.929179
NCU00973	1.12773	3.03599	101.124	5.83173	1.46593	3.27227	3.08443	9.11338	0.769296	0.927794	32.7852	0.639908
NCU00974	16.6555	24.8709	28.5277	26.4395	19.616	31.2103	15.1945	18.3351	0.849076	0.79688	1.8775	1.44201
NCU00975	2.32812	6.2266	6.15831	59.0621	3.98029	6.31189	4.43926	6.6758	0.584912	0.986486	1.38724	8.84719
NCU00976	1.0631	0.799539	0.348947	1.48211	1.07718	1.14448	0.482455	0.94798	0.986926	0.698607	0.723273	1.56344
NCU00977	38.0226	28.256	29.2508	25.8607	41.762	26.7574	25.0598	30.3293	0.910461	1.056	1.16724	0.852663
NCU00978	7.30852	16.2773	8.86165	12.7446	8.85674	18.4405	7.37251	10.2377	0.825193	0.88269	1.20199	1.24487
NCU00979	3059.86	2056.15	762.692	1538.07	3310.34	2247.56	2191.68	2054.38	0.924334	0.914835	0.347994	0.74868
NCU00980	39.9362	23.9899	66.0702	19.973	36.8723	29.9165	93.6728	31.9234	1.08309	0.801896	0.705329	0.625654
NCU00981	44.5259	42.9929	75.3459	50.5493	47.2081	51.5928	112.723	63.2946	0.943183	0.833312	0.668418	0.798635
NCU00983	56.0255	86.4233	271.908	131.716	61.9072	91.3321	333.326	107.593	0.904992	0.946254	0.815742	1.22421
NCU00984	19.5871	10.4859	315.302	20.7546	16.0487	8.99931	162.47	24.41	1.22047	1.16519	1.94068	0.850248
NCU00985	15.972	95.0458	57.3655	64.5768	13.9415	100.296	29.365	29.7835	1.14564	0.94765	1.95354	2.1682
NCU00986	0.177153	0.454205	0	1.53017	0.14171	0.536381	0.172276	0.552893	1.25011	0.846796	0	2.76758
NCU00987	9.46629	21.0112	16.6616	31.434	6.98709	22.0157	3.02409	14.8027	1.35483	0.954376	5.50964	2.12353
NCU00988	1.94399	26.378	3.77942	47.5415	0.797465	33.3538	6.98018	27.9578	2.43771	0.790854	0.54145	1.70047
NCU00989	0.273288	0.56055	0.538216	0.496957	0.655835	1.10328	0	0.731082	0.416702	0.508078	#DIV/0!	0.679756
NCU00990	2.62246	5.44979	4.34922	4.45504	3.47791	9.26362	1.47647	3.63079	0.754032	0.5883	2.94569	1.22702
NCU00992	39.7995	3.07912	47.5914	6.25857	59.3684	2.91931	2.81288	3.42817	0.670382	1.05474	16.9191	1.82563
NCU00993	1.32501	2.76464	1.88963	2.61717	1.68125	2.99736	3.11025	2.20009	0.78811	0.922356	0.607549	1.18957
NCU00994	2.30549	1.14408	0.622483	0.845242	2.43915	1.31354	0.144647	0.298428	0.945202	0.87099	4.30347	2.83232
NCU00995	1007.03	618.127	85.6422	94.3907	555.587	669.572	47.0084	26.304	1.81256	0.923168	1.82185	3.58845
NCU00998	8.04628	12.6954	14.7447	14.61	8.43597	14.4156	9.14431	12.3333	0.953805	0.880668	1.61244	1.1846
NCU00999	39.3528	57.3521	40.1377	71.1087	80.7202	118.399	79.278	100.546	0.487521	0.484396	0.506291	0.707226
NCU01000	8.12871	9.09848	9.0372	25.0333	9.12436	12.2178	19.7623	22.291	0.89088	0.744691	0.457295	1.12302
NCU01001	32.7945	29.0925	35.1993	37.719	33.4476	44.5172	73.1914	42.6952	0.980475	0.653512	0.480921	0.88345
NCU01002	84.7083	116.474	50.0245	99.3665	89.8629	141.738	61.4398	80.9233	0.942639	0.821753	0.814203	1.22791
NCU01004	31.593	29.5318	100.434	46.2062	31.3461	24.8721	67.5133	42.0103	1.00788	1.18735	1.48762	1.09988
NCU01005	8.33489	13.0078	2.99749	10.8731	8.58059	18.6529	4.58133	8.14324	0.971366	0.697361	0.654284	1.33523
NCU01006	22.462	27.3907	11.6998	19.1153	24.1309	31.275	14.9842	18.0145	0.930839	0.875802	0.780813	1.06111
NCU01007	67.4655	53.6056	32.2409	39.648	67.8268	42.6028	46.5467	58.7196	0.994673	1.25827	0.692656	0.675209
NCU01008	21.4691	39.5195	20.1469	47.132	28.4029	42.8729	56.6562	59.0691	0.755878	0.921782	0.3556	0.797913
NCU01009	0.552145	1.20638	0.496422	0.938561	0.480085	0.581488	0.560289	1.47706	1.1501	2.07465	0.88601	0.635424
NCU01010	6.23497	12.2743	5.43391	12.8366	6.82206	6.87137	5.99363	13.0368	0.913943	1.78629	0.906614	0.984646
NCU01011	2.64814	0.271584	77.7075	2.40774	0.423666	0.267266	59.2303	14.4044	6.25053	1.01616	1.31195	0.167153
NCU01012	0.253566	0.260049	0.499375	0.230547	0.371865	0.341219	0.0410975	0.188423	0.681876	0.762116	12.151	1.22356
NCU01013	16.9161	25.5562	80.5605	29.3126	18.4772	23.6952	39.872	35.8844	0.915513	1.07854	2.02048	0.81686
NCU01014	0.248624	0.0509962	0.489643	0.0452108	0.198883	0.0501854	0.628626	0.798124	1.25011	1.01616	0.778909	0.0566463
NCU01015	7.33256	9.00985	11.1712	8.80535	8.24497	8.16845	11.7724	9.96201	0.889337	1.10301	0.948934	0.883893
NCU01016	8.86184	12.3622	10.556	13.2557	9.90918	15.147	8.06187	11.9383	0.894307	0.81615	1.30937	1.11035
NCU01017	0.316794	0.568564	0.0779872	0.64808	0.380121	0.639457	0.539127	0.635601	0.833404	0.889136	0.144655	1.01963
NCU01019	10.9043	24.4629	56.3437	24.1146	12.0618	25.5643	33.1929	25.7013	0.904031	0.956917	1.69747	0.938264
NCU01021	90.4584	96.9671	100.915	90.6844	102.095	105.144	116.644	101.93	0.886021	0.922229	0.86516	0.889676
NCU01022	3.26861	3.96538	6.35873	5.72631	3.15673	6.43685	23.3357	10.2013	1.03544	0.616044	0.272489	0.561331
NCU01023	39.8918	37.1924	35.2477	30.4696	42.1716	32.6021	30.6952	38.0872	0.94594	1.1408	1.14831	0.799996
NCU01024	77.058	64.8167	71.6078	45.412	74.3164	63.543	63.7458	52.3813	1.03689	1.02004	1.12333	0.86695
NCU01026	4.85828	16.1637	6.74276	10.3996	8.90482	15.3276	2.38086	9.07371	0.545579	1.05455	2.83207	1.14613
NCU01027	0.254933	1.69943	2.88688	3.24506	0.305893	2.44429	2.6031	3.18257	0.833404	0.695264	1.10902	1.01963
NCU01032	7.53708	10.3308	35.0689	10.4904	7.34357	10.2747	20.8424	12.9322	1.02635	1.00546	1.68257	0.811186
NCU01033	0.105111	0.467125	0.862525	2.48479	0.19619	0.459698	0.954024	1.65587	0.53576	1.01616	0.904091	1.50059
NCU01034	2.00434	1.07248	4.8055	1.34698	2.23073	1.49519	5.76274	1.01021	0.898514	0.717286	0.833891	1.33337
NCU01036	43.8999	48.1871	68.9597	50.7305	40.8702	47.5969	90.4649	41.4762	1.07413	1.0124	0.762281	1.22312
NCU01038	0.771377	4.06851	0.542556	0.951833	1.14595	1.89069	0.0535814	0.245659	0.673134	2.15186	10.1258	3.87461
NCU01039	1.05174	9.26354	13.3417	18.1409	1.78162	2.65371	2.43664	3.72382	0.590328	3.49079	5.47545	4.87158
NCU01041	18.4379	12.9929	53.725	8.77628	16.6191	14.3465	25.5937	14.4239	1.10944	0.905645	2.09915	0.608453
NCU01042	0	0.0984111	0.47245	0.26174	0	0	0.46658	0.941234	#DIV/0!	#DIV/0!	1.01258	0.278082
NCU01043	0	0	0	0	0	0.139022	0	0.12283	#DIV/0!	0	#DIV/0!	0
NCU01044	9.52877	14.3025	44.1796	13.766	10.8447	13.8227	5.34914	10.9742	0.878661	1.03471	8.25919	1.2544
NCU01045	45.0571	44.7997	24.2622	9.28224	47.2716	43.1958	6.68228	12.6049	0.953154	1.03713	3.63083	0.736402
NCU01047	12.9066	11.3573	28.2166	10.7933	11.2592	10.4799	22.2876	8.16997	1.14632	1.08373	1.26602	1.32109
NCU01048	0.430342	0.81964	2.42149	8.49627	0.4426	0.99275	1.49462	14.5822	0.972305	0.825626	1.62013	0.582648
NCU01049	0.130302	0.133634	0.0641547	122.916	0	0.0657547	0.0633576	89.9909	#DIV/0!	2.03231	1.01258	1.36587
NCU01050	5.86025	1.75905	6.19286	6702.03	0	0	0.694989	8537.7	#DIV/0!	#DIV/0!	8.91072	0.784993
NCU01051	1.61572	7.93007	0.568217	254.04	0.738553	7.22161	2.58132	206.646	2.18769	1.0981	0.220127	1.22935
NCU01052	2.15341	8.43234	0.867468	63.0986	2.50558	8.00191	3.42675	187.833	0.859448	1.05379	0.253146	0.335929
NCU01053	5.33527	16.0122	1.4504	14.3742	6.44105	15.9889	4.9974	11.9668	0.828322	1.00146	0.290231	1.20118
NCU01054	0.119444	2.57245	0.940936	4.56123	0.191094	1.56715	0.580778	2.98227	0.625053	1.64148	1.62013	1.52945
NCU01055	1.03756	62.9264	7.10541	22.2979	1.16952	11.6141	15.9146	20.0181	0.887172	5.41811	0.44647	1.11389
NCU01056	3.57796	10.222	13.6735	16.3432	5.17908	11.2632	43.4931	11.6985	0.690848	0.907558	0.314383	1.39703
NCU01057	1.20164	760.193	117.876	151.293	0.640822	207.211	452.511	248.745	1.87516	3.66869	0.260492	0.608224
NCU01058	0.577369	5.4772	0.947563	7.83057	0.808247	2.81646	2.80736	3.26069	0.714346	1.94471	0.337527	2.40151
NCU01059	3.51317	3.0341	1.04693	25.2177	3.4759	2.47267	2.83206	8.98601	1.01072	1.22706	0.369673	2.80633
NCU01060	69.0358	29.5962	27.1116	41.1658	49.5139	41.5787	213.801	181.952	1.39427	0.711812	0.126808	0.226246
NCU01061	12.4048	13.2113	41.4373	17.6989	7.78575	2.79286	2.22707	40.7575	1.59327	4.73038	18.6062	0.434249
NCU01063	295.734	51.9366	1420.17	35.3931	111.274	97.8462	1810.41	317.669	2.65772	0.530798	0.784448	0.111415
NCU01064	7.49875	42.2976	546.42	52.4134	1.87453	14.8211	551.024	354.118	4.00034	2.85388	0.991644	0.148011
NCU01065	10.3837	74.5908	24.9399	204.297	12.0622	93.9546	9.00026	76.6911	0.860851	0.793902	2.77102	2.66389
NCU01066	6.04358	9.86404	2.39497	18.9307	4.0975	5.50448	1.00342	53.2998	1.47495	1.792	2.3868	0.355174
NCU01067	22.774	15.9197	28.4552	16.995	16.1123	20.2202	33.0115	25.3848	1.41345	0.787316	0.861977	0.669495
NCU01068	90.5237	66.5624	25.6479	100.454	75.7152	78.7768	84.9688	145.085	1.19558	0.844949	0.301851	0.69238
NCU01069	76.3271	59.86	277.762	60.1418	64.3975	65.0732	406.261	64.4771	1.18525	0.919888	0.683702	0.932762
NCU01070	30.2744	7.34253	87.6212	8.92737	26.8356	10.4258	144.618	40.038	1.12814	0.704266	0.605878	0.222972
NCU01071	0.35127	3.06213	487.109	3.67288	0.070248	0.354523	5.29478	465.227	5.00042	8.63732	91.998	0.00789482
NCU01072	23.8259	94.0992	85.4557	164.409	33.5112	104.786	48.4881	183.263	0.710983	0.898015	1.76241	0.897121
NCU01073	4.5741	2.19707	2.33759	1.73724	4.16844	3.33087	7.20715	2.32335	1.09732	0.659609	0.324343	0.747731
NCU01074	1.86127	27.129	21.8826	24.9743	1.98519	36.8303	3.62006	36.5642	0.937579	0.736595	6.04481	0.683028
NCU01075	0	0.0727861	0.069886	6.5174	0	0.0716289	0	5.69576	#DIV/0!	1.01616	#DIV/0!	1.14426
NCU01076	0.918306	10.3596	10.6703	1237.55	0	1.29754	0.714419	1601.04	#DIV/0!	7.98408	14.9356	0.772965
NCU01077	2.06619	5.00087	7.56866	190.567	1.78503	4.75454	7.95684	165.451	1.15751	1.05181	0.951214	1.1518
NCU01078	3.90242	6.23069	6.11344	21.6518	4.15041	4.8337	7.76247	16.6083	0.940251	1.28901	0.787564	1.30367
NCU01079	0.435172	0.669446	1.28555	3.16533	0.696216	0.878404	1.26957	2.91036	0.625053	0.762116	1.01258	1.08761
NCU01080	172.109	25.7275	383.016	42.156	126.369	17.4229	602.178	46.5995	1.36195	1.47665	0.636051	0.904645
NCU01081	3.10157	6.36174	3.69937	6.6727	3.73904	5.77562	2.54889	5.14188	0.82951	1.10148	1.45137	1.29772
NCU01082	1.98685	4.33821	10.2872	8.68276	2.46092	4.39861	4.5499	7.82975	0.80736	0.986268	2.26097	1.10894
NCU01083	9.97412	17.7434	18.1536	21.4897	10.1718	19.0357	18.5716	20.4858	0.980566	0.932112	0.977493	1.04901
NCU01084	8.11746	14.6844	65.5562	16.4525	9.60485	15.8732	10.1416	12.5165	0.845142	0.925102	6.46411	1.31447
NCU01085	5.39384	8.97723	36.4813	7.90274	6.13921	9.70551	12.6188	4.7273	0.878589	0.924962	2.89103	1.67172
NCU01086	6.20717	6.23324	6.62158	6.11398	6.1032	4.37221	3.39541	8.53313	1.01704	1.42565	1.95016	0.716499
NCU01087	0	0	0	0.0817364	0	0.0907299	0	0.160325	#DIV/0!	0	#DIV/0!	0.509817
NCU01088	27.1681	7.8083	53.4512	19.4726	12.619	5.52817	27.6985	112.583	2.15296	1.41246	1.92975	0.172962
NCU01089	4.34645	10.3519	4.06774	23.1234	6.32158	8.30212	15.9989	44.5235	0.687558	1.2469	0.254251	0.519353
NCU01090	0	0	0	0.0472752	0	0	0.0505639	0.0927298	#DIV/0!	#DIV/0!	0	0.509817
NCU01092	38.7158	420.301	64.8208	104.124	28.888	323.868	204.28	139.931	1.3402	1.29775	0.317314	0.744114
NCU01093	0.224579	1.91934	0.516003	0.476447	0.179648	1.51106	1.01918	0.534026	1.25011	1.27019	0.506291	0.892179
NCU01094	0.523358	11.1739	6.41848	17.0872	0.342532	12.2448	12.076	15.7824	1.52791	0.912547	0.531509	1.08268
NCU01095	2.88286	16.464	17.0326	1.49046	3.75306	4.39287	56.5096	24.1947	0.768137	3.7479	0.301411	0.0616029
NCU01096	0.583948	1.49719	1.15003	0.796406	0.467119	1.47339	1.41968	1.56214	1.25011	1.01616	0.810066	0.509817
NCU01097	63.7184	76.2286	86.5281	39.5299	52.3691	84.1096	81.7351	63.3196	1.21672	0.9063	1.05864	0.624292
NCU01098	1.0014	3.24532	1.06497	2.51295	1.2977	4.87144	1.53865	3.50039	0.77167	0.666193	0.692145	0.717905
NCU01100	12.2003	22.2501	9.14089	14.3483	12.7509	21.7625	7.73769	12.109	0.95682	1.0224	1.18135	1.18493
NCU01101	33.9562	68.569	15.8976	43.4784	36.2169	73.1463	16.3827	37.9468	0.937579	0.937422	0.970391	1.14577
NCU01102	31.4869	24.5789	22.1184	27.3521	30.1206	20.5447	24.379	30.268	1.04536	1.19636	0.907274	0.903663
NCU01103	0.428351	13.838	11.1777	1.26576	1.02795	3.56663	13.434	2.76925	0.416702	3.87986	0.832044	0.457077
NCU01104	5.61707	7.3674	6.13319	6.80953	6.4801	10.3741	27.1635	9.47244	0.866819	0.710175	0.225788	0.718878
NCU01105	0.292196	0.819089	0.230182	0.991836	0.405144	1.31723	0.322038	0.972738	0.721215	0.621826	0.714764	1.01963
NCU01106	3.37286	6.08191	52.9578	10.6828	5.8112	5.83559	48.0465	14.0135	0.580406	1.04221	1.10222	0.76232
NCU01107	184.094	590.348	284.116	292.44	304.495	767.747	451.433	340.904	0.604588	0.768936	0.629363	0.857838
NCU01108	4.0258	7.62917	5.86016	8.67341	7.14082	9.53943	35.8305	36.2888	0.563773	0.799752	0.163552	0.239011
NCU01109	0.114251	0.703031	2.13756	0.103879	0.0913928	1.38371	5.11084	6.41836	1.25011	0.508078	0.418241	0.0161847
NCU01111	0.503425	0.811322	0.849814	1.70012	0.978	1.88718	1.39876	6.28474	0.51475	0.429912	0.607549	0.270515
NCU01112	2.80049	14.2828	9.39095	3.50971	6.78116	22.5351	19.211	6.34432	0.412981	0.633805	0.488833	0.553205
NCU01113	0.137469	0.493442	0.270732	1.1874	0.769759	0.485597	1.06947	0.858077	0.178587	1.01616	0.253146	1.38379
NCU01114	6.70645	9.81535	3.71468	5.08136	6.65	9.94133	14.0627	4.60975	1.00849	0.987328	0.264152	1.10231
NCU01115	6.3318	7.74082	29.1102	10.9421	5.97068	9.69147	25.2824	13.0871	1.06048	0.798725	1.1514	0.8361
NCU01116	11.783	8.81593	31.918	11.0565	14.2894	8.80273	15.985	12.1897	0.8246	1.0015	1.99675	0.907036
NCU01118	15.0334	29.8627	6.67788	27.8115	15.1364	39.7742	11.4373	23.9775	0.993192	0.750805	0.583868	1.1599
NCU01119	20.844	31.2134	16.5094	19.7071	22.1411	33.0038	7.93179	11.5831	0.941417	0.945752	2.08142	1.70137
NCU01120	0.0705319	1.37437	0.347266	3.39884	0	1.922	0.685901	2.95603	#DIV/0!	0.715072	0.506291	1.1498
NCU01121	12.2799	19.3538	7.55754	18.9643	16.0347	21.8711	33.8937	27.0532	0.765831	0.884902	0.222978	0.700998
NCU01122	2.13908	8.71577	2.88438	11.6343	2.34315	8.96619	3.44823	7.42355	0.912906	0.97207	0.836481	1.56721
NCU01124	23.8813	7.6497	54.0067	16.6412	17.499	7.27504	87.8971	17.4945	1.36473	1.0515	0.614431	0.951224
NCU01127	20.0561	9.19551	108.35	6.65057	16.0435	10.8751	131.25	14.8685	1.25011	0.84556	0.825526	0.447292
NCU01132	0.369308	15.5287	5.57611	13.5432	0.590842	10.0015	10.7742	12.7884	0.625053	1.55263	0.517542	1.05902
NCU01134	0	0.11211	0	0.0496957	0	0	0.106306	0.146216	#DIV/0!	#DIV/0!	0	0.339878
NCU01135	3.35413	10.1539	2.308	17.71	4.52568	7.79004	3.89057	21.1166	0.741134	1.30344	0.59323	0.838675
NCU01136	10.2483	18.5285	4.42155	33.5734	9.55018	12.7957	2.20899	10.1749	1.0731	1.44802	2.00162	3.29965
NCU01138	2.10994	20.4796	4.08114	11.3734	2.89339	16.2753	1.46561	7.59304	0.729228	1.25832	2.7846	1.49787
NCU01140	14.6341	74.5417	15.6747	72.3454	13.9554	61.4917	18.1281	47.6175	1.04863	1.21222	0.864664	1.5193
NCU01141	6.24339	9.73466	7.39746	8.07648	7.63354	8.60654	8.7864	7.10623	0.817888	1.13108	0.841922	1.13653
NCU01142	157.302	188.901	57.6172	142.288	157.219	188.577	98.9881	112.997	1.00053	1.00172	0.582063	1.25922
NCU01143	7.49616	11.6733	7.42333	10.7544	8.34063	11.7877	12.2873	12.9522	0.898752	0.990289	0.604146	0.830316
NCU01144	3.56081	14.7074	2.59373	15.0347	7.1015	12.5536	4.31661	12.6139	0.501416	1.17157	0.600873	1.19192
NCU01145	38.6828	65.2139	8.81836	53.0458	44.4232	75.9429	33.2377	39.6916	0.87078	0.858723	0.265312	1.33645
NCU01146	147.106	159.835	53.0234	108.265	154.28	210.008	67.6253	109.171	0.953497	0.761093	0.784075	0.991698
NCU01147	14.5572	9.00359	1.45551	5.45719	11.7165	10.6687	1.65522	7.70863	1.24246	0.843925	0.879348	0.707932
NCU01148	2.85269	16.2372	3.4411	10.5694	3.25179	31.8862	5.89507	15.835	0.877267	0.509224	0.583724	0.667471
NCU01149	5.15778	14.1824	5.74136	17.8747	7.47441	13.3534	5.74271	9.59845	0.690058	1.06208	0.999765	1.86225
NCU01150	10.0781	16.0623	23.0999	15.1068	12.2833	17.525	14.5684	15.2714	0.820469	0.916532	1.58561	0.989227
NCU01151	0.129791	0.452572	0.766834	4.76754	0.0622944	0.157192	0.403896	5.62477	2.08351	2.87911	1.89859	0.847597
NCU01153	0.833194	0.569664	0.273484	3.53526	0.666499	0.280304	1.35043	1.7336	1.25011	2.03231	0.202516	2.03927
NCU01154	9.94181	21.3503	25.8729	61.5419	14.62	23.6891	13.6298	49.0921	0.680017	0.901271	1.89825	1.2536
NCU01156	2.06467	9.74032	2.32882	23.2437	3.18308	6.59238	4.41723	20.3859	0.64864	1.47751	0.527212	1.14018
NCU01157	25.8057	21.0902	166.31	12.5304	24.6135	12.8201	45.6032	18.5575	1.04844	1.64509	3.64689	0.675224
NCU01158	3.20501	5.4871	5.57389	3.26657	3.55623	6.83461	5.70571	3.11148	0.901239	0.80284	0.976897	1.04984
NCU01159	0.4987	0.255725	0.982145	0	0.398926	0.25166	0.484971	0	1.25011	1.01616	2.02516	#DIV/0!
NCU01160	63.2812	56.8658	48.7436	38.4126	59.6425	53.5095	40.0621	36.3471	1.06101	1.06272	1.2167	1.05683
NCU01161	23.7618	31.5546	49.9207	32.8126	22.1537	28.1178	20.5686	26.4637	1.07258	1.12223	2.42703	1.23991
NCU01162	15.4737	13.5117	18.4803	6.02063	17.4553	19.7723	42.4404	11.1669	0.886475	0.683369	0.435442	0.539149
NCU01163	30.4487	29.1615	12.4832	21.5444	31.4649	29.8937	20.7388	26.5176	0.967703	0.975509	0.601924	0.812457
NCU01164	20.5318	33.3915	43.4087	32.7832	23.368	36.7206	29.3136	31.2096	0.878627	0.909339	1.48084	1.05042
NCU01165	101.895	85.7697	299.082	91.2651	91.3798	84.6038	257.748	96.4501	1.11508	1.01378	1.16036	0.946242
NCU01166	40.2235	44.007	59.9129	35.1857	35.5157	48.4369	42.823	38.9755	1.13256	0.908544	1.39908	0.902765
NCU01167	6.00712	8.23901	25.2289	6.25145	6.83162	10.0072	9.43124	4.51763	0.879312	0.823308	2.67503	1.38379
NCU01169	214.67	218.041	102.881	92.5537	215.106	221.035	111.375	78.0672	0.997973	0.986456	0.923738	1.18556
NCU01170	46.0038	73.5681	64.4007	58.1602	55.9168	71.4337	54.4206	49.7238	0.822719	1.02988	1.18339	1.16967
NCU01171	2.72581	9.90073	13.7188	9.19058	2.54387	11.6538	6.55328	7.86581	1.07152	0.849572	2.09343	1.16842
NCU01172	7.66158	13.3147	14.3368	12.7674	8.43442	15.0673	5.19869	10.5444	0.908371	0.883686	2.75777	1.21081
NCU01173	0	0.758563	0.161853	0.896675	0.197224	0.331779	0.239763	1.02598	0	2.28635	0.675055	0.873972
NCU01174	6.59073	17.233	3.47883	9.71744	6.72079	17.1688	4.47495	9.05381	0.980648	1.00374	0.777402	1.0733
NCU01175	169.849	180.128	44.2421	144.756	163.474	194.958	67.6561	88.7798	1.039	0.923936	0.653926	1.63051
NCU01176	4.56252	4.25163	25.4056	6.97003	4.66866	5.23589	20.9908	11.4619	0.977265	0.812017	1.21032	0.608106
NCU01177	16.522	29.5639	13.7664	21.9029	19.0392	29.2105	13.7638	20.863	0.867792	1.0121	1.00018	1.04984
NCU01178	33.0244	31.0398	53.6832	24.3137	31.6578	27.0277	37.5174	23.1965	1.04317	1.14844	1.43089	1.04817
NCU01179	52.0724	41.7572	111.007	34.2917	52.1788	39.416	93.6009	47.3392	0.997961	1.0594	1.18596	0.724383
NCU01180	20.184	10.35	23.7369	10.4475	12.3945	11.514	10.6409	10.8087	1.62846	0.898906	2.23073	0.966576
NCU01181	71.0907	134.008	74.5725	48.8554	50.544	101.524	24.79	33.101	1.40651	1.31996	3.00817	1.47595
NCU01182	3.46067	12.0994	1.54897	11.5133	5.28493	15.7172	12.0083	10.0292	0.654817	0.769814	0.128991	1.14798
NCU01183	34.437	45.297	5.98017	35.5776	35.7176	50.7758	15.1673	30.031	0.964147	0.892098	0.39428	1.1847
NCU01184	8.43929	10.3115	27.7537	10.4267	10.1101	12.9596	16.4139	12.3863	0.834735	0.795669	1.69087	0.84179
NCU01185	0.82848	2.46402	0.244742	1.43121	0.729	2.00677	0.322268	0.664889	1.13646	1.22785	0.759437	2.15256
NCU01186	12.1508	20.6167	22.7224	15.0006	14.9513	22.5391	9.43134	11.7296	0.812693	0.914709	2.40925	1.27886
NCU01187	13.4755	13.7083	4.27411	8.80111	14.8182	12.1523	5.12171	9.34419	0.909391	1.12804	0.834508	0.94188
NCU01188	16.3028	22.9463	43.9533	48.1998	14.9299	26.1559	30.6693	36.5441	1.09196	0.877288	1.43314	1.31895
NCU01189	5.15878	16.0435	6.91427	15.4394	6.82047	17.4034	4.1574	12.8208	0.756367	0.921858	1.66312	1.20425
NCU01190	41.4626	56.6557	17.4217	43.7719	35.5741	55.512	16.7956	37.3483	1.16553	1.0206	1.03728	1.17199
NCU01191	3.47871	8.91913	0.822121	5.18718	6.23333	6.24946	1.35318	3.41221	0.558083	1.42718	0.607549	1.52018
NCU01192	3.97703	9.87769	4.90191	8.33892	4.9127	12.2054	3.70968	6.12773	0.80954	0.809287	1.32138	1.36085
NCU01193	36.6712	24.5548	402.412	15.0896	30.3658	36.4532	131.084	29.0688	1.20765	0.673599	3.06988	0.519098
NCU01195	597.144	663.441	24.8577	1234.15	709.45	682.004	164.794	734.248	0.8417	0.972782	0.150841	1.68084
NCU01196	3.1895	29.7698	1.36415	23.3461	4.22654	9.85223	3.35233	11.319	0.754637	3.02164	0.406926	2.06256
NCU01197	46.1342	77.1339	103.493	86.4349	47.1219	72.2644	66.8139	67.0842	0.979039	1.06739	1.54898	1.28845
NCU01198	4.7934	10.0777	7.03293	6.40663	7.13198	12.3848	3.82238	6.53973	0.6721	0.813718	1.83994	0.979648
NCU01199	27.387	33.1347	42.2109	30.2418	29.5278	34.9314	34.7387	24.4921	0.927498	0.948567	1.2151	1.23476
NCU01200	265.67	451.833	156.472	362.523	269.818	444.073	177.863	344.334	0.984627	1.01747	0.879733	1.05282
NCU01201	39.9779	35.7936	18.9542	38.6565	45.9389	39.6009	47.7223	44.6081	0.87024	0.903858	0.397177	0.866581
NCU01202	67.9806	94.6009	67.8716	72.9106	76.3082	114.165	62.1256	68.0648	0.890868	0.828633	1.09249	1.07119
NCU01203	6.44927	10.1279	31.4554	16.95	6.93238	17.6964	38.9042	18.4208	0.930311	0.572317	0.808536	0.920157
NCU01204	362.924	496.029	175.777	410.006	393.882	639.819	285.948	286.11	0.921402	0.775264	0.614717	1.43304
NCU01205	5.65636	15.0298	1.92413	8.22859	8.59693	18.6313	2.75032	5.50237	0.657951	0.806697	0.699602	1.49546
NCU01206	4.18487	8.94616	18.6629	11.7531	5.05862	9.27323	7.03599	14.0146	0.827276	0.96473	2.6525	0.838634
NCU01207	155.718	219.858	65.4969	155.214	166.702	212.78	124.092	134.055	0.934111	1.03326	0.527809	1.15784
NCU01208	18.7695	28.6402	17.969	23.8208	17.23	24.7316	14.8621	17.6668	1.08935	1.15804	1.20905	1.34833
NCU01209	1.31136	6.38822	2.64717	10.0154	0.8392	2.58084	0.191289	39.2319	1.56263	2.47525	13.8386	0.255288
NCU01210	0.5105	2.00695	2.72291	5.3378	0.71464	1.33101	1.77893	49.3533	0.714346	1.50784	1.53065	0.108155
NCU01211	29.5702	21.3945	38.7308	26.8489	27.3157	26.9823	158.474	23.3339	1.08254	0.792909	0.244399	1.15064
NCU01212	0.126835	0.65039	0.374686	60.8895	0	0.51204	0.123343	21.9415	#DIV/0!	1.27019	3.03775	2.77509
NCU01213	43.791	72.4539	21.9231	621.589	43.1072	65.9588	45.6881	311.516	1.01586	1.09847	0.479843	1.99537
NCU01214	1.06128	3.40721	1.09049	38.8073	1.07042	3.72561	1.43591	18.8037	0.991463	0.91454	0.759437	2.06381
NCU01215	14.484	36.0893	5.14624	15.4319	16.5631	31.7982	8.03487	15.401	0.874473	1.13495	0.640489	1.002
NCU01216	30.0072	30.234	77.0226	40.8409	24.5938	27.0413	36.4827	26.1705	1.22011	1.11807	2.11121	1.56057
NCU01218	54.5931	75.7535	18.8502	57.8416	54.2404	69.4101	17.049	46.6697	1.0065	1.09139	1.10565	1.23938
NCU01219	141.7	369.14	177.265	194.162	162.841	246.142	178.75	217.029	0.870172	1.4997	0.991693	0.894635
NCU01220	17.2319	17.3531	34.4221	12.4349	16.3585	17.4962	14.1833	12.4038	1.05339	0.991816	2.42695	1.00251
NCU01221	1103.95	674.88	421.404	487.266	1139.91	704.187	817.168	685.167	0.968459	0.958382	0.515688	0.711163
NCU01223	8.4872	13.4915	5.01443	9.83882	13.9178	19.2731	7.01551	14.3795	0.609808	0.700018	0.714764	0.684228
NCU01224	85.4338	102.398	73.9243	66.2876	86.1989	116.979	52.9451	69.6308	0.991124	0.875355	1.39624	0.951986
NCU01225	24.3228	52.7252	52.7917	42.4849	27.5371	61.0568	40.3365	36.0307	0.883272	0.863542	1.30878	1.17913
NCU01227	192.067	134.505	80.0492	114.171	203.713	159.333	129.333	120.961	0.942834	0.84418	0.618938	0.943864
NCU01229	8.64261	18.852	27.4321	15.3969	9.12442	22.1387	16.1267	17.1347	0.947196	0.851538	1.70103	0.898581
NCU01230	2.87908	21.2342	16.4674	44.7796	5.24315	32.0868	12.4502	96.9568	0.549112	0.661773	1.32266	0.461851
NCU01231	1.10937	77.8367	18.1565	189.176	1.34643	19.4587	12.6855	27.7669	0.823933	4.0001	1.43127	6.81301
NCU01233	105.486	32.965	12.9379	13.738	117.601	48.8272	52.6143	38.8304	0.89698	0.675137	0.2459	0.353795
NCU01234	38.1894	35.2547	38.8746	41.2666	38.5406	37.2421	40.3765	36.5445	0.990887	0.946636	0.962805	1.12921
NCU01235	24.4767	31.8147	29.9707	25.0123	29.3696	37.807	31.2024	20.5925	0.833404	0.841503	0.960526	1.21463
NCU01236	3.62708	9.55483	6.72303	11.704	5.68906	10.6231	10.4434	16.7423	0.637554	0.899435	0.643761	0.699067
NCU01238	8.98505	12.0279	7.98622	9.07259	10.6388	10.6395	9.66047	10.4051	0.844553	1.13049	0.82669	0.871936
NCU01240	63.7466	113.944	21.6403	77.5711	66.8857	128.973	39.217	67.0048	0.953068	0.883472	0.551811	1.15769
NCU01241	19.2539	15.9176	25.4303	29.3859	19.0426	12.5419	17.2816	24.3056	1.0111	1.26915	1.47152	1.20902
NCU01242	5.61964	12.952	8.12202	14.6142	7.10552	17.7774	6.1407	10.4802	0.790883	0.728564	1.32266	1.39446
NCU01243	21.9817	48.811	45.2235	44.4037	26.7944	54.3407	30.4742	38.0359	0.820382	0.898242	1.48399	1.16742
NCU01245	4.23483	10.5863	21.4758	12.8988	3.85337	11.8071	21.6722	15.5298	1.09899	0.896607	0.990936	0.830583
NCU01246	6.49997	7.0365	2.98693	7.87987	7.68376	7.21619	3.16051	6.24691	0.845936	0.975098	0.945077	1.2614
NCU01247	12.3754	16.0344	18.074	11.7867	13.2124	17.2882	5.79094	10.0738	0.936652	0.927478	3.12109	1.17004
NCU01248	3.31809	6.0305	1.77843	3.85702	4.26696	8.18131	1.87886	5.91757	0.777625	0.737107	0.946544	0.651791
NCU01249	75.2981	139.284	142.499	147.76	78.2855	164.77	125.229	119.478	0.96184	0.845328	1.13791	1.23671
NCU01250	18.1749	30.1841	25.9794	17.3779	18.2437	31.1835	9.92053	16.5727	0.996228	0.96795	2.61875	1.04858
NCU01252	5.60266	11.7877	35.588	14.9979	6.82841	12.9351	11.8555	12.715	0.820492	0.911299	3.0018	1.17954
NCU01253	16.3366	21.3315	20.4401	16.5763	15.1227	19.5051	6.55129	12.2398	1.08027	1.09364	3.12002	1.3543
NCU01254	21.5164	32.1857	40.905	35.0554	21.9209	32.469	16.4087	22.033	0.981551	0.991275	2.49289	1.59104
NCU01255	23.5244	34.6039	67.9157	31.745	26.2123	32.4652	36.0685	32.129	0.897456	1.06588	1.88297	0.988048
NCU01256	23.0299	29.9873	84.1502	19.8922	19.7382	29.2615	37.2331	21.3428	1.16677	1.0248	2.26009	0.932036
NCU01257	25.6983	16.7426	69.6811	32.9599	25.6217	23.9316	114.451	44.2258	1.00299	0.699604	0.608831	0.745264
NCU01258	103.008	128.599	32.2895	102.243	141.575	158.943	111.566	155.246	0.727581	0.809087	0.289419	0.658588
NCU01259	10.3673	12.6368	26.3585	29.6691	11.2841	19.8974	79.4978	60.6962	0.918753	0.635097	0.331563	0.488813
NCU01260	0.926093	2.17717	1.80983	3.4199	1.48162	2.80401	4.17046	4.31961	0.625053	0.776447	0.433964	0.791715
NCU01261	0	0.684711	0.328715	2.27637	0.400551	0.673825	0.162315	2.23254	0	1.01616	2.02516	1.01963
NCU01262	0	0.361179	0	0.320204	0	1.77718	0	1.25615	#DIV/0!	0.203231	#DIV/0!	0.254908
NCU01266	0.872009	4.60567	6.1395	6.6401	1.29046	8.82286	11.4056	8.9033	0.675733	0.522015	0.538287	0.745802
NCU01267	10.9792	16.0808	30.3412	17.8572	10.3022	17.125	12.2737	9.18733	1.06572	0.939028	2.47204	1.94368
NCU01268	12.4501	28.4334	27.2438	33.5404	17.8898	37.58	14.8539	36.3896	0.695935	0.756611	1.83411	0.921703
NCU01269	6.89154	11.5145	24.1473	16.3958	7.16659	14.8671	14.381	13.2123	0.96162	0.774496	1.67912	1.24095
NCU01270	2.63622	9.5049	13.9529	30.8601	2.60304	5.90328	28.7208	28.5763	1.01274	1.6101	0.485814	1.07992
NCU01271	82.5455	57.4936	363.89	79.1323	70.0621	55.7628	393.888	80.5607	1.17818	1.03104	0.92384	0.982269
NCU01272	25.6986	23.2687	24.3039	10.7958	27.0497	18.9811	11.4256	16.6963	0.95005	1.22589	2.12714	0.646597
NCU01273	18.2718	34.5915	63.2591	30.0579	20.477	40.4891	25.0674	29.3198	0.892309	0.85434	2.52356	1.02518
NCU01274	6.40069	14.6776	11.9682	15.6607	9.11841	15.7507	8.25267	12.1847	0.701952	0.931866	1.45022	1.28527
NCU01275	4.56236	86.3871	17.7021	86.7405	4.24877	88.5874	22.3824	100.736	1.07381	0.975162	0.790893	0.861065
NCU01276	16.7209	27.6587	3.79381	19.0562	17.9368	27.2967	11.1651	15.3225	0.93221	1.01326	0.339793	1.24368
NCU01277	13.7116	22.5251	20.6017	18.4161	13.4354	25.4059	9.80808	16.0175	1.02056	0.886612	2.10048	1.14975
NCU01278	10.3125	22.6528	5.6923	18.4931	13.2446	25.3178	6.31559	16.9279	0.778622	0.894737	0.90131	1.09246
NCU01279	12.1914	20.4421	16.2329	12.5379	15.2928	26.1269	7.77176	11.2345	0.797199	0.782415	2.0887	1.11602
NCU01281	1.49792	10.2415	3.07294	6.8097	3.49486	12.0944	1.82085	5.00893	0.428608	0.846796	1.68764	1.35951
NCU01282	60.0009	95.2873	77.6569	90.9403	62.1449	110.38	49.3136	76.9113	0.9655	0.863264	1.57476	1.1824
NCU01283	37.4302	25.2307	14.14	30.5895	41.4614	21.2377	17.3246	18.0815	0.902771	1.18801	0.816181	1.69176
NCU01284	8.05513	17.7717	28.7949	13.9092	8.17628	17.6941	13.297	10.3819	0.985183	1.00438	2.16552	1.33975
NCU01285	31.5114	45.7928	14.2967	38.2379	37.1129	45.515	16.1698	38.3695	0.849067	1.0061	0.884157	0.996569
NCU01288	4.15936	8.08628	6.66003	7.07026	4.64362	9.98366	4.67795	8.14356	0.895715	0.809952	1.42371	0.868203
NCU01289	23.9775	15.339	1.88226	12.7146	28.006	8.35986	0.913128	2.5119	0.856155	1.83484	2.06133	5.06175
NCU01290	43.5379	32.7559	84.1246	47.8883	46.8058	40.3158	160.519	67.2268	0.930182	0.812484	0.524079	0.712339
NCU01291	84.5907	73.0251	52.4643	116.527	63.8236	41.433	8.40984	21.5685	1.32538	1.76248	6.23844	5.40266
NCU01292	9.48916	32.8831	788.537	102.352	4.71421	6.14947	9.61645	811.066	2.01288	5.34731	81.9987	0.126194
NCU01294	28.8764	16.8107	24.4483	10.5277	16.4638	11.429	5.61628	7.21994	1.75393	1.47088	4.35311	1.45815
NCU01296	65.7666	45.655	8.829	16.5082	78.6084	37.1921	17.9617	25.2649	0.836636	1.22755	0.491545	0.653404
NCU01297	0	0.142352	0.09112	0.210337	0.037011	0.186785	0	0	0	0.762116	#DIV/0!	#DIV/0!
NCU01298	6.26744	12.926	6.23939	32.8758	7.05199	10.1486	2.0093	4.9746	0.888747	1.27367	3.10525	6.60874
NCU01299	35.4623	42.8198	1.81541	11.6351	45.8044	43.0146	10.968	10.8308	0.774213	0.99547	0.165518	1.07426
NCU01300	40.4158	32.2188	5.01651	26.4793	45.3026	31.1068	16.679	33.2379	0.89213	1.03575	0.300767	0.796661
NCU01301	6.67158	6.367	18.1575	13.3114	8.37583	11.8769	45.145	20.4088	0.796528	0.536082	0.402203	0.652235
NCU01302	26.4125	23.2596	7.797	7.61068	30.3125	22.0336	19.1403	9.48147	0.871343	1.05564	0.407361	0.80269
NCU01303	9.22438	9.87017	9.71913	9.00204	8.87926	12.1028	6.04009	9.51415	1.03887	0.81553	1.6091	0.946173
NCU01304	7.66715	7.16331	15.5741	12.3728	7.35342	11.7896	29.1606	21.5845	1.04266	0.607598	0.53408	0.573227
NCU01305	58.8309	29.5462	29.3632	22.5528	69.1642	27.446	180.405	26.2601	0.850598	1.07652	0.162763	0.858823
NCU01306	12.5198	14.3027	4.00541	9.51007	17.0297	16.6344	28.8196	10.5988	0.735174	0.859824	0.138982	0.897278
NCU01307	29.1106	37.6241	12.0696	41.2497	34.6574	44.2421	35.7589	43.5674	0.839953	0.850413	0.337527	0.946803
NCU01308	0.307757	0	0.303049	1.11927	0.246184	0.621214	0.299284	0.27443	1.25011	0	1.01258	4.07853
NCU01309	9.67879	19.2483	8.12185	26.8085	11.2657	19.3387	14.1594	13.8341	0.859137	0.995326	0.573602	1.93786
NCU01310	18.3442	27.693	35.5974	29.7107	19.5264	38.1144	22.2157	25.5617	0.939458	0.726577	1.60235	1.16231
NCU01311	0.209834	1.29119	1.40505	7.36431	0.302135	1.10124	1.34678	4.15387	0.694503	1.17249	1.04327	1.77288
NCU01312	13.403	12.245	58.6128	51.5653	23.8775	18.0164	75.5287	87.9407	0.561322	0.679658	0.776033	0.586365
NCU01313	0	0	0	0.991271	0.290707	0.733561	0.353409	0.972183	0	0	0	1.01963
NCU01314	2.20393	0.847605	4.06917	5.26013	2.42412	1.11217	3.48279	3.68489	0.909168	0.762116	1.16836	1.42749
NCU01315	29.1895	23.9486	109.508	33.2543	30.6433	20.8821	107.124	25.8814	0.952558	1.14685	1.02225	1.28487
NCU01317	1197.68	725.731	378.922	493.635	1252.25	749.899	803.275	756.4	0.956427	0.967771	0.471721	0.652612
NCU01318	66.1268	91.3168	73.3718	73.8275	67.3703	108.366	69.1259	75.9475	0.981542	0.842673	1.06142	0.972086
NCU01319	21.2849	29.3515	31.8609	27.4864	21.7424	23.5576	11.8327	16.9628	0.978961	1.24595	2.69261	1.62039
NCU01320	62.0725	33.3887	227.527	35.475	50.9711	36.0542	18.8482	55.9156	1.2178	0.92607	12.0716	0.634439
NCU01321	2.54309	4.00949	2.24256	4.07229	3.70425	3.67759	2.50999	5.58465	0.686534	1.09025	0.893455	0.729192
NCU01322	6.51786	11.046	8.73963	8.99432	8.72672	14.5094	12.0025	10.1814	0.746885	0.761299	0.728149	0.883407
NCU01323	7.69496	14.0377	14.6723	12.3603	9.81141	17.1328	8.59424	9.46081	0.784287	0.819345	1.70723	1.30648
NCU01324	14.5818	13.8837	30.1865	12.4104	12.4103	17.5022	26.0759	14.466	1.17498	0.793257	1.15764	0.857899
NCU01325	0	0.528821	0.253875	0.234414	0.309356	0.39031	0.250721	0.4598	0	1.35487	1.01258	0.509817
NCU01326	0.117526	0.241062	0.115729	0.106857	0	0	0.114291	0	#DIV/0!	#DIV/0!	1.01258	#DIV/0!
NCU01327	24.351	39.87	27.157	33.3185	25.0988	42.1106	11.4479	30.8991	0.970203	0.946793	2.37222	1.0783
NCU01328	391.826	406.265	392.509	357.93	456.388	415.113	383.668	486.421	0.858535	0.978685	1.02304	0.735844
NCU01329	2.13506	7.95572	3.64417	11.4533	2.16334	9.98407	11.2811	21.1963	0.986926	0.796841	0.323032	0.540345
NCU01330	28.0181	10.1198	59.7227	8.69372	21.4343	10.1833	42.4379	9.09639	1.30716	0.99376	1.4073	0.955733
NCU01331	78.0016	65.1719	241.71	75.6565	82.0835	71.7585	255.929	109.035	0.950271	0.908212	0.944442	0.693872
NCU01332	253.428	350.992	283.426	246.001	264.877	357.491	286.391	230.183	0.956777	0.98182	0.989646	1.06872
NCU01333	31.9307	35.3775	38.4701	36.6026	35.5333	30.4631	16.3753	17.9655	0.898612	1.16132	2.34928	2.03739
NCU01334	0.627629	1.65517	0.8829	4.07609	0.788953	2.35279	1.48228	5.99641	0.795522	0.703492	0.595637	0.679756
NCU01335	5.00699	12.7388	9.79761	11.8335	5.7383	13.3785	7.47539	10.4894	0.872557	0.952184	1.31065	1.12813
NCU01336	9.13085	17.0341	31.1266	21.2688	8.66053	16.8072	12.1353	15.7026	1.05431	1.0135	2.56497	1.35448
NCU01337	10.7987	17.3624	5.35106	10.4518	12.9852	17.5082	6.91058	11.8037	0.831616	0.991669	0.774328	0.885471
NCU01338	15.6727	23.0663	12.0257	15.5453	21.8178	35.7442	15.4391	16.1535	0.718344	0.645317	0.778909	0.962351
NCU01339	4.58879	13.7697	1.1157	11.95	4.25985	15.2089	4.18699	10.0529	1.07722	0.905371	0.266469	1.18872
NCU01340	12.2003	15.0147	5.78844	13.4122	15.349	18.3581	9.81514	8.10994	0.794865	0.817881	0.589746	1.6538
NCU01341	16.35	25.9012	29.3908	23.9116	18.7556	26.7533	21.0419	22.8928	0.871736	0.968148	1.39678	1.0445
NCU01342	68.7238	86.1691	61.1429	67.281	73.7814	83.0499	48.2185	63.1633	0.931452	1.03756	1.26804	1.06519
NCU01343	27.0592	43.062	79.3235	19.6539	27.6789	37.4333	40.7568	29.3293	0.977611	1.15036	1.94626	0.670114
NCU01344	11.0513	17.1638	17.576	14.9275	13.3876	19.6994	8.4662	12.5132	0.825486	0.871286	2.07602	1.19294
NCU01345	51.8909	27.9091	232.8	37.761	44.255	30.8049	158.093	75.8602	1.17254	0.905994	1.47255	0.497771
NCU01346	1.77922	0.364941	0	0.970619	0.853952	0.359139	1.03814	1.90386	2.08351	1.01616	0	0.509817
NCU01347	19.4333	33.0915	6.5592	12.5573	21.6559	34.7858	7.30969	13.5143	0.897367	0.951294	0.897329	0.929182
NCU01348	19.4683	34.5565	1.91705	42.1645	42.0878	53.6557	4.07772	22.1675	0.462563	0.644042	0.470128	1.90209
NCU01349	4.72998	2.22333	4.81289	1.86359	5.06065	3.10296	11.9977	2.31978	0.934659	0.71652	0.401151	0.803348
NCU01350	0	0	0	0	0	0	0	0.6413	#DIV/0!	#DIV/0!	#DIV/0!	0
NCU01351	1.56956	0.568125	2.54561	9.31795	1.62482	0.838639	0.987636	7.6566	0.965991	0.677437	2.57748	1.21698
NCU01353	263.399	160.855	57.6378	158.718	185.501	87.535	40.241	42.1664	1.41993	1.8376	1.43231	3.76408
NCU01355	21.5248	5.76485	24.6382	4.48757	16.3959	2.00638	22.5988	4.46229	1.31282	2.87327	1.09024	1.00567
NCU01356	7.78288	24.1001	2.66998	16.755	8.03326	23.2101	3.17393	12.4474	0.968832	1.03834	0.841222	1.34606
NCU01357	3.10816	5.04707	63.4228	7.6145	4.21293	3.83405	43.3238	21.6337	0.737767	1.31638	1.46393	0.351973
NCU01358	1.09607	3.24739	4.43716	4.26311	1.70486	2.45828	2.78318	6.67878	0.642912	1.321	1.59428	0.638307
NCU01360	151.033	184.553	52.3804	125.327	158.555	198.449	69.9991	110.208	0.952557	0.929976	0.748301	1.13718
NCU01361	7.7756	10.5385	8.93689	10.9342	8.41994	12.8439	4.69252	9.3414	0.923475	0.82051	1.90449	1.17051
NCU01362	7.11085	12.4942	30.2922	14.0661	9.17451	14.4306	13.3345	13.9544	0.775066	0.865815	2.27172	1.00801
NCU01364	13.7432	39.0253	3.6379	48.9746	16.5496	43.0284	11.2811	49.4811	0.830428	0.906967	0.322478	0.989764
NCU01365	2.03574	4.8627	1.44636	4.77963	3.27753	4.65536	2.23029	5.03228	0.621122	1.04454	0.648508	0.949796
NCU01366	3.73504	8.41427	18.2656	8.28007	4.85095	9.97472	10.1008	8.96264	0.769961	0.84356	1.80833	0.923843
NCU01367	13.7472	9.97008	64.0579	16.3541	15.6902	13.6584	87.4172	38.2268	0.876166	0.72996	0.732784	0.427818
NCU01368	126.307	158.818	89.6509	120.686	139.985	181.197	58.2891	123.336	0.902292	0.876494	1.53804	0.978514
NCU01369	117.774	68.464	943.197	92.3616	135.561	86.1272	406.901	107.602	0.868792	0.794917	2.318	0.858364
NCU01370	1.18505	5.20168	6.95486	3.57719	2.65428	5.21466	4.60969	3.76193	0.446466	0.99751	1.50875	0.950894
NCU01371	10.4441	7.47548	1.71406	3.46208	11.0524	8.67424	5.28989	4.55956	0.944962	0.861802	0.324026	0.759302
NCU01373	0.991278	1.64224	0.525601	1.66392	0.853952	2.15484	0.667376	1.97185	1.16081	0.762116	0.787564	0.843835
NCU01374	3.57414	16.6818	3.5913	14.1261	3.90934	14.9443	4.256	11.9028	0.914257	1.11627	0.843819	1.18679
NCU01375	1.12929	1.4477	1.39002	1.54016	0.677516	1.13975	0.274549	1.76225	1.66681	1.27019	5.06291	0.873972
NCU01376	5.71273	8.92133	1.66204	12.4344	6.43926	15.5934	1.97808	11.6547	0.887172	0.572121	0.840228	1.0669
NCU01377	2.8763	5.5764	3.64708	4.72883	3.97132	6.32284	2.26068	4.39183	0.724268	0.881946	1.61327	1.07673
NCU01378	13.0725	25.8456	9.32745	28.8564	13.6166	25.47	9.65343	12.2491	0.96004	1.01475	0.966232	2.35579
NCU01379	4.91898	6.57268	5.68791	9.29297	7.33041	8.09783	8.45823	12.5355	0.671038	0.811659	0.672471	0.741332
NCU01380	2.09611	36.1964	1.95248	5.09937	3.3535	48.4856	19.9984	28.5926	0.625053	0.746538	0.0976319	0.178346
NCU01381	101.383	87.3979	26.6365	85.7811	103.53	86.4524	38.0681	83.9332	0.979267	1.01094	0.699706	1.02202
NCU01382	4.00593	5.57021	1.96023	1.96638	3.44038	10.4672	1.24278	1.88468	1.16438	0.532157	1.57729	1.04335
NCU01383	2.03946	4.18321	1.00413	4.63579	2.03929	9.26258	1.98331	3.18257	1.00008	0.451624	0.506291	1.45662
NCU01385	3.25343	5.67223	0.961099	3.54969	3.38328	4.26863	3.79663	13.9254	0.96162	1.32882	0.253146	0.254908
NCU01386	9.32543	13.3364	80.8022	17.7792	12.9061	9.4118	10.5749	18.5878	0.722561	1.41699	7.64094	0.956498
NCU01387	4.06949	7.58246	10.3393	6.83523	4.44811	7.90085	4.25955	5.98339	0.914882	0.959702	2.42733	1.14237
NCU01388	34.6161	51.9418	100.395	49.5329	41.4301	62.6727	43.7277	36.1692	0.83553	0.828779	2.29591	1.36948
NCU01389	16.9825	18.0866	12.1562	17.4006	17.2423	18.5242	17.0231	19.3953	0.984932	0.976377	0.714097	0.897155
NCU01390	8.62836	13.1433	25.4059	12.6136	9.43964	13.3612	18.3446	13.5022	0.914056	0.98369	1.38492	0.934189
NCU01391	0.16101	0	0.0792737	0.146393	0.128797	0.0812507	0.156577	0.215362	1.25011	0	0.506291	0.679756
NCU01392	2.68984	1.10344	1.05948	0.733696	0.860676	0.271475	1.04631	1.43914	3.12526	4.06462	1.01258	0.509817
NCU01393	10.978	21.4577	19.9033	17.7904	12.2943	25.0922	12.4969	33.8592	0.892933	0.855154	1.59265	0.525423
NCU01394	0.634405	1.87055	1.32749	2.06692	1.03611	1.7341	2.72482	5.4685	0.612297	1.07869	0.487186	0.377968
NCU01395	26.1343	20.2746	14.227	1.71477	18.7235	16.6892	9.95632	4.26444	1.3958	1.21483	1.42894	0.402109
NCU01396	0.599315	1.53659	1.77045	1.90718	0.958823	3.6292	2.62267	1.87046	0.625053	0.423398	0.675055	1.01963
NCU01397	0.0949795	0.0974079	0.0935268	0.0431786	0.0379886	0.191718	0.0923646	0.0846944	2.50021	0.508078	1.01258	0.509817
NCU01398	0.366928	0.752618	0.252921	0.700597	0.410924	0.999881	0.570921	1.40693	0.892933	0.752707	0.443005	0.497961
NCU01399	16.12	37.4756	6.82639	33.8317	15.4338	34.3509	19.1688	48.8207	1.04446	1.09096	0.35612	0.692978
NCU01400	2.69515	1.79663	1.12792	2.38922	2.69492	1.97208	8.91121	6.18848	1.00008	0.911036	0.126573	0.386075
NCU01401	10.2423	14.2906	10.7893	10.7744	12.7185	11.8397	9.55499	11.7351	0.805312	1.20701	1.12918	0.918132
NCU01402	0.594678	2.43953	3.90388	1.74223	0.898549	0.533499	10.7308	3.53521	0.661821	4.5727	0.363802	0.492823
NCU01403	6.45922	10.9015	4.7578	6.84395	9.56087	20.3784	10.7328	6.80287	0.675589	0.534953	0.443296	1.00604
NCU01404	5.04716	5.48326	1.64261	3.42228	4.61904	6.00044	5.90648	3.2801	1.09269	0.913809	0.278104	1.04335
NCU01407	0.855901	1.24738	0.487943	1.59736	1.47743	0.772899	0.306651	1.40593	0.579317	1.61389	1.5912	1.13616
NCU01408	13.3997	30.7081	7.73766	20.9447	14.5565	31.6808	3.94141	16.3741	0.920533	0.969297	1.96317	1.27913
NCU01409	26.4702	40.208	26.9651	27.8318	31.8415	46.543	14.6063	29.7148	0.831312	0.863889	1.84613	0.93663
NCU01410	12.0295	32.6164	77.4278	35.0655	16.8502	31.1599	35.4965	27.3926	0.713909	1.04674	2.18128	1.28011
NCU01411	1.15101	3.67249	1.00748	7.09311	1.87557	3.65713	0.82913	6.72845	0.613688	1.0042	1.2151	1.0542
NCU01412	28.3845	21.5904	4.55915	14.0551	28.435	18.9203	9.66659	15.6718	0.998224	1.14113	0.47164	0.896839
NCU01413	0.189316	0.161797	0.52819	0.114753	0.2524	0.286604	0.276155	0.365766	0.750064	0.564531	1.91266	0.313733
NCU01414	30.1107	129.479	66.596	108.027	43.1708	171.24	73.1177	108.854	0.697478	0.756126	0.910805	0.992404
NCU01415	0	0	0	1.25676	0.473869	1.19575	0.576078	0.704318	0	0	0	1.78436
NCU01416	4.09932	18.9186	4.61328	31.9472	7.72948	13.8895	4.55595	21.6714	0.530348	1.36208	1.01258	1.47417
NCU01417	6.08036	95.941	8.66327	214.155	5.46167	75.7657	18.5977	55.9155	1.11328	1.26629	0.465824	3.82998
NCU01418	2042.08	2066.52	2105.61	8069.28	1662.36	1011.99	512.05	1714.98	1.22842	2.04203	4.11212	4.70518
NCU01419	30.8853	70.5486	127.112	31.0811	27.9628	74.3153	39.0454	33.7374	1.10451	0.949316	3.25549	0.921264
NCU01420	54.5159	66.9266	48.4779	64.0348	52.7076	59.2532	55.3054	62.853	1.03431	1.1295	0.876549	1.0188
NCU01421	3.84571	7.0886	17.4504	6.47342	5.82004	7.92001	5.40759	4.95853	0.66077	0.895024	3.22701	1.30551
NCU01422	362.535	162.753	617.111	191.482	338.099	180.638	326.639	219.36	1.07228	0.900991	1.88927	0.872912
NCU01423	2.54874	3.16099	1.86772	8.46106	2.08623	2.57234	0.864616	3.80552	1.22169	1.22884	2.16018	2.22337
NCU01424	258.937	2823.03	188.906	283.835	246.274	1707.69	283.463	391.852	1.05142	1.65313	0.666422	0.724342
NCU01425	149.041	235.183	91.6916	149.138	122.775	115.057	26.0456	73.1948	1.21394	2.04406	3.52043	2.03754
NCU01426	16.9874	34.5571	13.9778	21.1579	21.4814	20.1509	4.75225	14.8159	0.790795	1.71491	2.94131	1.42806
NCU01427	11.8371	59.2215	8.68661	605.073	16.8135	101.797	42.7621	120.242	0.704021	0.581761	0.203138	5.03214
NCU01428	751.692	110.725	611.907	54.125	477.998	89.0467	1344.9	68.0357	1.57258	1.24345	0.454984	0.795538
NCU01429	192.679	43.3371	81.4701	15.9052	142.016	35.8231	147.918	24.2335	1.35674	1.20975	0.550781	0.65633
NCU01430	7.17037	9.85708	1.38961	4.61216	4.02727	10.5087	1.03853	4.76142	1.78045	0.937989	1.33806	0.968652
NCU01431	11.0485	18.7166	33.7748	20.1189	12.9862	18.9626	14.7696	16.013	0.850783	0.987027	2.28677	1.25641
NCU01432	30.1619	40.031	82.0302	36.9491	34.3327	36.666	38.2049	28.8545	0.878519	1.09178	2.14711	1.28053
NCU01433	12.8164	29.5742	39.7256	28.7793	15.2619	31.2109	24.2662	32.3809	0.839766	0.947561	1.63707	0.888772
NCU01434	9.8955	23.1209	6.43961	25.5833	11.082	29.1798	12.2171	19.4126	0.892933	0.792359	0.527098	1.31787
NCU01435	13.3181	24.0728	53.7651	20.454	14.7775	30.4305	37.411	17.3089	0.901239	0.791074	1.43715	1.18171
NCU01436	321.958	473.768	153.819	273.833	311.814	475.075	195.891	188.365	1.03253	0.997249	0.785228	1.45373
NCU01438	350.639	346.143	522.13	349.994	400.143	372.534	658.39	334.498	0.876284	0.929159	0.79304	1.04633
NCU01439	158.879	97.567	39.0595	40.9951	173.775	93.8557	162.795	76.4671	0.914281	1.03954	0.23993	0.536113
NCU01440	18.001	30.6517	31.1464	33.4976	20.7718	33.0066	22.7555	26.7205	0.86661	0.928656	1.36874	1.25363
NCU01441	42.2704	35.2423	7.38649	18.2488	43.1385	41.1273	12.4207	19.7956	0.979876	0.856907	0.594691	0.92186
NCU01442	4.22363	7.23299	5.72848	9.63675	4.94044	8.80701	3.91361	7.28382	0.854911	0.821276	1.46373	1.32304
NCU01443	118.144	129.195	30.4778	92.1211	124.133	117.529	63.5425	81.2418	0.951751	1.09926	0.479644	1.13391
NCU01444	96.2345	32.8174	116.531	26.426	95.7625	39.7007	153.704	22.5825	1.00493	0.82662	0.758148	1.1702
NCU01445	9.22202	11.7704	14.632	14.0361	10.0133	13.5964	8.46209	14.7196	0.920979	0.865694	1.72913	0.953563
NCU01446	3.64901	5.17553	1.75837	5.08252	3.16739	4.0746	1.66102	3.53079	1.15206	1.27019	1.05861	1.43948
NCU01447	18.5297	20.9081	26.3926	20.2631	21.1026	27.6472	27.255	26.4596	0.878074	0.756245	0.968358	0.765813
NCU01448	0	0.364941	0	0.970619	0.284651	0.538709	0	1.11058	0	0.677437	#DIV/0!	0.873972
NCU01449	30.2094	104.432	30.8744	89.4627	31.3268	147.165	44.6429	69.2224	0.96433	0.709628	0.691586	1.29239
NCU01450	0.823156	0.844201	0.810566	2.24529	2.96311	0.41539	0	2.93607	0.277801	2.03231	#DIV/0!	0.764725
NCU01451	120.516	241.71	109.174	279.3	137.247	297.758	219.867	288.413	0.878092	0.811769	0.496548	0.968404
NCU01452	1255.43	883.67	517.788	621.639	1334.89	852.259	894.176	853.146	0.940478	1.03686	0.579068	0.728643
NCU01453	20.8714	45.7921	26.1515	46.9422	24.0356	46.8249	30.0995	40.334	0.868353	0.977943	0.868834	1.16384
NCU01454	70.147	31.6432	37.2962	21.4939	63.3782	31.2702	49.2983	32.2806	1.1068	1.01193	0.756542	0.665846
NCU01455	22.3255	28.9794	10.7892	23.22	24.7454	30.6804	15.3418	25.8215	0.902207	0.944556	0.703256	0.89925
NCU01456	23.5859	30.8912	100.009	28.359	21.5285	26.7125	59.5369	19.6015	1.09557	1.15643	1.67978	1.44678
NCU01457	5.318	12.6673	30.0348	13.6946	6.39478	17.8331	33.3984	11.7482	0.831616	0.710322	0.899286	1.16567
NCU01458	8.89398	12.1273	20.7006	21.4111	10.1868	18.4627	64.7701	36.5901	0.87309	0.656852	0.319601	0.585159
NCU01459	25.1767	49.8909	10.4242	15.8624	32.2291	55.9159	30.1389	18.1342	0.781181	0.892249	0.345871	0.87472
NCU01460	47.4569	80.5831	18.6924	57.5681	63.3346	87.1837	44.1642	51.21	0.749305	0.924291	0.423249	1.12416
NCU01461	4.50583	11.4203	6.62606	12.6152	6.36718	12.3606	4.24666	10.6554	0.707666	0.923927	1.5603	1.18393
NCU01462	0	0.0925203	0	0.328097	0.14433	0.182099	0	0.160889	0	0.508078	#DIV/0!	2.03927
NCU01463	1.3386	5.93058	0.632699	6.08539	1.58476	5.78226	0.833115	4.01064	0.844666	1.02565	0.759437	1.51731
NCU01464	19.5598	28.4533	17.8921	26.3954	26.2696	34.8064	19.4217	26.851	0.744577	0.817474	0.921241	0.983031
NCU01465	13.0515	11.1038	22.7774	10.6342	10.9825	12.5059	7.14885	10.7858	1.18839	0.887889	3.18616	0.985939
NCU01466	3.348	8.5258	9.72275	7.79075	4.24423	9.27796	5.10448	6.75522	0.788837	0.91893	1.90475	1.15329
NCU01467	203.245	260.449	51.6311	186.84	211.833	267.133	99.0176	151.128	0.959456	0.97498	0.521434	1.23631
NCU01468	54.8914	35.002	14.1431	25.6006	59.7972	35.9286	13.9674	29.4614	0.91796	0.97421	1.01258	0.868956
NCU01469	19.4922	22.6967	4.60992	13.3114	24.6483	26.0298	7.6981	14.3454	0.790813	0.871948	0.598839	0.92792
NCU01470	26.9215	47.095	56.0274	46.605	29.7521	44.1103	28.4001	43.5524	0.90486	1.06767	1.97279	1.07009
NCU01471	18.6467	30.8771	15.8939	32.0315	22.3151	34.0311	8.60077	25.3684	0.835606	0.907321	1.84796	1.26266
NCU01472	0.205239	1.40325	0.583845	1.74167	0.346597	1.44998	0.510061	1.6268	0.592155	0.967767	1.14466	1.07062
NCU01473	41.8037	33.7059	41.3283	24.3801	39.2577	33.114	44.8099	40.4946	1.06485	1.01787	0.922304	0.602057
NCU01474	51.6829	42.2586	40.4589	30.3462	51.09	36.0616	48.0848	41.6771	1.01161	1.17184	0.841408	0.728126
NCU01475	11.2762	10.319	35.0193	15.1027	10.2691	9.58597	33.3611	16.2428	1.09807	1.07647	1.04971	0.929809
NCU01476	26.6181	30.0809	34.728	22.4896	23.2586	31.0844	16.3257	16.9053	1.14444	0.967717	2.12719	1.33033
NCU01477	123.318	77.669	136.388	66.3985	84.2381	79.7339	76.6538	47.7864	1.46393	0.974102	1.77927	1.38948
NCU01478	25.3911	27.0065	46.7351	27.4549	23.062	25.8164	25.173	23.1456	1.10099	1.0461	1.85655	1.18618
NCU01479	52.7656	33.6142	14.8491	19.7445	52.6748	22.1893	24.0824	29.0826	1.00172	1.51488	0.616594	0.678912
NCU01480	6.99529	9.13428	7.15178	8.41083	7.58332	8.91191	12.8991	9.64641	0.922457	1.02495	0.55444	0.871913
NCU01481	10.4626	21.9073	33.6265	22.593	12.8738	23.4656	18.0175	19.7283	0.81271	0.933592	1.86633	1.1452
NCU01483	105.503	127.854	131.375	434.175	103.724	57.0769	122.855	352.818	1.01715	2.24003	1.06935	1.23059
NCU01484	417.529	587.084	647.24	650.904	461.065	670.888	519.386	451.004	0.905575	0.875086	1.24616	1.44323
NCU01485	34.3206	32.5241	34.3196	28.4473	36.1373	29.6441	33.4792	35.3015	0.949727	1.09715	1.0251	0.805839
NCU01486	6.92749	11.5027	5.11074	8.05822	9.83401	13.9833	7.31421	9.39346	0.704443	0.822602	0.698741	0.857855
NCU01487	292.869	185.299	76.4672	56.3648	300.849	159.129	24.9342	62.3834	0.973476	1.16445	3.06677	0.903523
NCU01488	4.27012	9.0162	14.9642	11.3049	3.51627	8.61934	2.93122	11.6471	1.21439	1.04604	5.1051	0.970613
NCU01489	136.511	145.571	210.955	120.269	131.499	161.396	118.615	138.68	1.03811	0.901952	1.77848	0.867238
NCU01490	4.68876	6.41152	7.85997	5.93791	6.83162	6.59126	6.02528	9.4073	0.686333	0.97273	1.3045	0.631202
NCU01491	3.32737	4.94803	7.5905	3.73121	3.23836	5.96078	1.61788	2.37364	1.02748	0.830099	4.69163	1.57194
NCU01493	1.96662	9.18812	6.52687	12.0531	2.50541	10.0712	3.39996	6.75484	0.78495	0.912314	1.91969	1.78436
NCU01494	1.0569	5.45699	18.1231	10.9681	1.3119	6.65762	35.725	30.6459	0.805624	0.819661	0.507296	0.357899
NCU01495	0	0.116393	0.447023	0.343963	0.121047	0.0381809	1.21404	2.73245	0	3.04847	0.368212	0.125881
NCU01496	1.76695	2.21985	2.39239	0.56229	1.41344	1.15915	0.773235	1.10293	1.25011	1.91506	3.094	0.509817
NCU01498	67.4608	64.3353	80.2974	45.5763	56.8473	47.8997	87.8496	35.6512	1.1867	1.34313	0.914033	1.27839
NCU01499	35.4887	17.7867	34.1287	11.0155	27.4592	12.2555	38.681	9.52084	1.29241	1.45132	0.882313	1.15699
NCU01500	17.4718	33.7831	17.6126	29.6366	20.2186	42.5856	15.7148	29.1891	0.864144	0.793299	1.12076	1.01533
NCU01501	39.1211	39.7111	181.585	29.896	39.9977	50.8683	122.379	39.4505	0.978083	0.780665	1.48379	0.757811
NCU01502	4.498	3.8267	39.3595	10.2242	6.542	5.51982	46.0779	14.7219	0.687558	0.693265	0.854196	0.694487
NCU01503	9.64747	7.39419	39.7576	12.9546	11.5348	8.59336	63.8701	16.4402	0.83638	0.860454	0.622476	0.787985
NCU01504	302.876	85.7777	418.962	65.4761	242.677	98.1493	1308.14	86.6686	1.24806	0.873951	0.320274	0.755477
NCU01505	1.00247	2.37253	1.97427	5.32855	1.72718	1.47871	2.39967	4.53832	0.580406	1.60446	0.822723	1.17412
NCU01506	7.49144	5.53174	20.729	7.90118	9.76801	8.46813	35.9889	10.1539	0.766936	0.653243	0.575983	0.778141
NCU01509	138.128	61.7422	144.868	38.2328	108.103	61.6013	151.084	26.1503	1.27774	1.00229	0.958855	1.46204
NCU01510	30.7583	29.7933	190.608	12.0901	41.7648	38.8282	286.911	65.2581	0.736464	0.767311	0.664343	0.185266
NCU01511	44.951	62.9782	6.49555	39.0154	45.9128	68.2226	19.5752	37.2333	0.979052	0.923127	0.331826	1.04786
NCU01512	16.7725	14.9175	7.46485	10.7266	18.0787	12.146	14.8363	12.0833	0.927752	1.22819	0.503147	0.887723
NCU01514	11.1507	6.70192	36.9751	5.37574	8.79536	8.95086	54.0169	15.8629	1.2678	0.748746	0.684509	0.338887
NCU01515	21.0567	38.7222	37.9965	31.8772	24.2702	47.3192	23.8058	28.6273	0.867595	0.81832	1.5961	1.11353
NCU01516	27.5889	38.7554	45.7726	32.6782	31.5979	34.5465	44.5381	55.3683	0.873124	1.12184	1.02772	0.590196
NCU01517	19.5309	541.927	382.875	74.2959	15.871	155.476	467.936	44.216	1.2306	3.48559	0.818221	1.6803
NCU01519	1.00473	3.43474	2.63831	2.13156	1.33953	3.04212	2.60553	2.6878	0.750064	1.12906	1.01258	0.793048
NCU01520	4.20791	4.73312	3.20791	3.20883	4.99477	4.52087	4.09206	11.6198	0.842463	1.04695	0.783935	0.276151
NCU01521	2.07911	7.72947	8.01864	4.72592	4.85085	10.317	4.80195	7.95662	0.428608	0.749199	1.66987	0.593961
NCU01522	2.34812	3.96052	2.73261	2.69958	2.54585	4.09341	3.69885	2.69951	0.922334	0.967535	0.738772	1.00003
NCU01523	131.614	181.676	356.563	200.795	137.245	199.382	271.804	141.7	0.958972	0.911199	1.31184	1.41705
NCU01524	11.7001	16.8366	51.272	23.1139	14.2104	25.7189	87.0325	31.9548	0.823346	0.654638	0.589114	0.72333
NCU01525	12.6954	14.2168	8.28774	14.6618	13.2389	14.2407	7.87525	10.2801	0.958949	0.998328	1.05238	1.42624
NCU01526	0.678695	0.994353	0.572841	1.23416	1.3185	2.54422	1.69717	3.11246	0.51475	0.390829	0.337527	0.396524
NCU01527	5.85394	11.3668	13.8346	7.9128	7.02413	13.2343	12.9795	10.7185	0.833404	0.858893	1.06588	0.738241
NCU01528	7141	4079.76	2711.85	1078.31	6811.53	2733.95	1100.91	867.128	1.04837	1.49226	2.46328	1.24354
NCU01529	19.9048	4.68964	5.2974	2.93479	21.9472	5.70098	2.61579	4.55727	0.90694	0.822602	2.02516	0.643979
NCU01530	3.59589	3.07319	0.590149	0.953591	6.47206	2.57068	0.145704	1.60325	0.555603	1.19548	4.05033	0.594786
NCU01531	0	0	0	0	0	0	0.0680748	0	#DIV/0!	#DIV/0!	0	#DIV/0!
NCU01532	0.0610017	0	0.0600687	0	0	0	0	0	#DIV/0!	#DIV/0!	#DIV/0!	#DIV/0!
NCU01534	21.5227	24.3401	30.3937	27.1536	25.1911	23.6164	19.8755	25.2918	0.854377	1.03065	1.52921	1.07361
NCU01535	50.3704	41.0953	137.75	47.1954	48.5728	40.0282	54.8138	29.7002	1.03701	1.02666	2.51305	1.58906
NCU01536	0	0	0	0.284952	0.501403	0	0.304775	0.838397	0	#DIV/0!	0	0.339878
NCU01539	10.7366	16.6916	21.429	16.0391	8.29453	16.6117	14.0149	16.4325	1.29441	1.00481	1.52902	0.976059
NCU01540	17.7927	29.2174	29.609	37.6768	20.0546	30.7918	22.3905	29.1223	0.887214	0.948871	1.32239	1.29375
NCU01541	9.57081	19.3001	13.5542	33.6346	11.355	25.2882	21.5428	35.2883	0.842874	0.763207	0.629177	0.953136
NCU01542	5.25333	8.61139	21.2007	19.4189	6.68235	9.51749	18.6132	17.3939	0.786149	0.904796	1.13901	1.11642
NCU01543	10.5602	17.575	28.5501	26.6178	13.4979	17.2387	17.5422	24.0443	0.78236	1.01951	1.62752	1.10703
NCU01545	401.597	575.108	528.836	484.966	400.519	687.791	497.595	470.32	1.00269	0.836167	1.06279	1.03114
NCU01546	972.811	637.706	85.5117	42.0842	958.083	314.189	20.422	42.898	1.01537	2.02969	4.18723	0.981028
NCU01547	66.3452	98.7044	42.8845	59.6483	74.5177	111.288	38.567	65.8811	0.890327	0.88693	1.11195	0.905394
NCU01548	252.722	386.79	316.727	301.836	273.402	440.173	261.329	244.346	0.924361	0.878723	1.21199	1.23528
NCU01549	13.3077	20.6829	21.2638	15.742	13.4767	22.1264	11.9274	12.7474	0.987462	0.934761	1.78278	1.23491
NCU01550	124.274	144.268	57.9467	91.8063	129.053	115.408	62.8392	81.0924	0.96297	1.25006	0.922143	1.13212
NCU01551	41.1473	39.3544	10.4709	23.6101	40.6815	35.1514	19.183	32.2253	1.01145	1.11957	0.545845	0.732658
NCU01552	986.557	685.508	370.244	502.462	985.487	686.756	687.017	717.217	1.00109	0.998183	0.538915	0.700572
NCU01553	5.34955	7.08906	2.60427	3.9895	4.71201	5.45976	3.91631	3.59109	1.1353	1.29842	0.664979	1.11094
NCU01554	6.02362	13.1274	22.183	13.7475	7.73237	14.644	9.18247	14.5716	0.779013	0.89644	2.41579	0.943447
NCU01555	272.113	209.557	584.135	65.4064	244.637	239.882	871.027	125.473	1.11231	0.873584	0.670628	0.521277
NCU01559	93.6187	38.1178	90.0429	46.1655	85.7114	35.9423	206.582	48.1194	1.09226	1.06053	0.43587	0.959396
NCU01560	108.775	56.2231	115.8	62.6676	117.56	54.3073	248.345	74.0369	0.925275	1.03528	0.466287	0.846438
NCU01561	0.046989	0	0	0.598126	0.037588	0	0	0.586609	1.25011	#DIV/0!	#DIV/0!	1.01963
NCU01562	0.095689	0.490677	0.0942254	4.95913	0.229634	0.579452	0.186109	4.01037	0.416702	0.846796	0.506291	1.23658
NCU01563	10.441	17.2426	10.5977	23.1245	9.97973	20.8053	12.4967	12.9391	1.04623	0.82876	0.848038	1.78718
NCU01564	14.5392	26.2758	23.4427	21.2849	15.4845	24.3992	16.7572	19.3082	0.938952	1.07691	1.39896	1.10238
NCU01565	29.5371	100.197	61.2028	73.6085	42.5202	127.963	31.951	82.4813	0.69466	0.783022	1.91552	0.892427
NCU01566	0.249654	0.128018	0.0614588	0.737718	0.0499265	0.188975	0	1.1131	5.00042	0.677437	#DIV/0!	0.662762
NCU01567	3.80412	2.10674	1.1987	1.86774	4.68628	2.3804	3.0335	2.57805	0.811757	0.885038	0.395154	0.724476
NCU01568	19.8373	7.4858	5.21676	6.79712	18.4583	8.91144	12.1929	11.8628	1.07471	0.840022	0.427852	0.57298
NCU01569	9.14023	12.2018	38.3901	8.05512	7.92427	8.88991	10.8749	9.06112	1.15345	1.37255	3.53017	0.888977
NCU01570	12.105	8.57083	10.52	4.42593	10.648	6.47809	5.78112	5.45469	1.13683	1.32305	1.81971	0.811399
NCU01571	48.0758	37.3177	60.837	15.6248	46.2491	33.9156	52.5709	18.3639	1.0395	1.10031	1.15724	0.850843
NCU01572	1.25746	4.65692	2.44206	12.5764	1.56471	5.04117	4.17804	16.944	0.80364	0.923777	0.584499	0.742233
NCU01573	0.604619	2.17027	1.0419	4.87887	1.26959	2.51715	2.1314	7.48065	0.476231	0.862192	0.488833	0.652198
NCU01575	32.0744	64.296	36.8876	54.5312	40.0969	62.4413	27.841	37.2551	0.799923	1.0297	1.32494	1.46372
NCU01577	11.5793	23.5059	5.40723	17.8544	12.5571	25.7827	11.4927	15.8607	0.922131	0.911691	0.470493	1.1257
NCU01579	15.0984	13.2572	18.4316	32.2508	12.574	13.5683	10.0567	14.2934	1.20076	0.977072	1.83277	2.25635
NCU01580	10.8064	10.4583	13.3388	11.486	10.9171	13.0058	10.5089	16.7389	0.989861	0.804123	1.26929	0.686186
NCU01581	6.82664	5.54972	11.6819	17.6746	9.65639	6.46976	22.7497	32.3671	0.706956	0.857793	0.513498	0.546065
NCU01584	6.05035	12.0488	29.0749	22.7956	8.32059	11.7318	19.6865	21.0818	0.727153	1.02702	1.4769	1.08129
NCU01585	51.5433	76.6989	21.6247	57.9112	60.1866	84.01	24.9521	44.414	0.856392	0.912973	0.866651	1.3039
NCU01587	480.847	535.763	207.403	464.37	460.966	507.969	286.774	340.861	1.04313	1.05472	0.72323	1.36234
NCU01589	53.7991	49.9285	112.944	44.8657	60.2146	42.8148	88.9834	114.703	0.893456	1.16615	1.26927	0.391145
NCU01591	0.240995	1.23578	0.83058	2.08161	0.819312	0.72968	0.585899	2.95484	0.294143	1.69359	1.41762	0.704474
NCU01592	0	0.166434	0.799014	5.38567	0.0649085	0.327576	2.84071	7.74206	0	0.508078	0.281273	0.695638
NCU01593	0	0.535898	0.321592	8.84878	0.104499	0.461456	1.07982	9.49381	0	1.16132	0.297818	0.932058
NCU01595	4.8775	5.17273	20.576	12.9514	3.94601	5.59395	28.2976	16.3594	1.23606	0.924701	0.727131	0.791679
NCU01596	55.9611	64.0184	28.3271	44.1376	54.5181	70.6559	25.1339	44.5904	1.02647	0.906058	1.12705	0.989847
NCU01597	2.87782	3.87146	6.14946	2.65894	3.27135	4.05685	2.14143	2.07788	0.879704	0.954302	2.87166	1.27964
NCU01598	5.2978	8.99504	141.258	3.96053	5.55633	6.89151	19.3484	12.4401	0.953471	1.30523	7.30078	0.318367
NCU01599	16.7326	18.3045	48.7923	16.2933	14.9106	17.8682	23.2707	13.9902	1.1222	1.02442	2.09673	1.16463
NCU01601	42.167	90.009	32.8975	51.8849	46.2985	83.2925	37.6694	49.5171	0.910764	1.08064	0.873323	1.04782
NCU01605	85.4733	45.5737	54.017	40.6935	71.0091	70.3853	134.398	42.0903	1.20369	0.647489	0.401917	0.966815
NCU01606	349.732	330.964	132.319	196.785	332.274	266.247	210.334	197.469	1.05254	1.24307	0.629089	0.996535
NCU01607	5.38125	14.349	5.10269	21.7817	6.82364	27.7187	8.48925	9.70368	0.788618	0.517664	0.601076	2.24469
NCU01608	0.378365	2.54997	1.01128	8.30555	0.691809	3.16406	2.89102	6.41046	0.546921	0.805916	0.349801	1.29562
NCU01610	3.24607	2.69495	0.456631	2.81084	1.36014	3.58814	2.85606	3.99724	2.38657	0.751071	0.159881	0.703196
NCU01611	5.85894	149.256	48.864	21.7203	6.70646	103.073	33.6192	19.2815	0.873626	1.44806	1.45345	1.12648
NCU01612	9.89048	8.37778	35.2672	14.3329	11.017	10.2887	46.8107	18.9031	0.897748	0.81427	0.753401	0.758231
NCU01613	5.34355	11.3596	4.4255	27.5098	7.72803	14.7148	10.1176	24.7396	0.691451	0.771982	0.437408	1.11197
NCU01614	41.128	69.5309	36.663	51.6982	44.5254	87.8568	41.9627	45.6258	0.923699	0.791412	0.873704	1.13309
NCU01615	6.22996	6.70871	7.4843	6.96722	9.09498	8.70842	5.63435	11.4995	0.68499	0.77037	1.32833	0.605869
NCU01620	2.19535	2.5585	1.76872	3.08481	2.3149	2.81996	2.62012	3.91524	0.948356	0.907281	0.675055	0.787899
NCU01623	2.34268	4.50006	3.14903	3.00906	2.82585	6.30501	1.2295	2.45374	0.829018	0.713728	2.56124	1.22632
NCU01625	5.57381	8.97777	4.7141	4.35273	7.1667	10.8367	5.78615	6.06796	0.777738	0.828458	0.814721	0.71733
NCU01629	13.5742	8.99733	22.1773	5.71458	11.2076	4.18486	50.5523	6.69432	1.21116	2.14997	0.438701	0.853647
NCU01631	0.594966	0.762722	0.585866	0.405716	1.54678	0.750596	1.59111	1.19371	0.384648	1.01616	0.368212	0.339878
NCU01632	20.7876	18.4349	6.95234	19.5264	28.9154	19.3724	15.7783	29.7953	0.718913	0.951604	0.440627	0.65535
NCU01633	757.41	916.575	315.73	3.3022	792.131	317.07	332.461	70.9327	0.956169	2.89077	0.949676	0.046554
NCU01634	1209.2	1036.53	308.058	780.434	1050.04	1077.05	832.181	616.45	1.15157	0.962382	0.370181	1.26601
NCU01635	2550.14	1949.11	765.074	1422.73	2387.07	2000.72	1159.42	1129.22	1.06832	0.974207	0.659877	1.25992
NCU01636	21.5468	103.525	25.6746	60.7477	23.102	80.8635	31.3423	61.354	0.932681	1.28024	0.819168	0.990118
NCU01637	12.8561	11.6364	33.8337	12.6458	11.0892	16.8077	28.2077	15.7068	1.15934	0.692325	1.19945	0.805113
NCU01638	9.02877	5.84525	34.2977	10.8907	10.2474	7.19496	37.461	13.4561	0.881078	0.812408	0.915557	0.809349
NCU01640	204.277	20.748	279.141	45.5156	125.725	16.9406	773.166	146.559	1.62479	1.22475	0.361037	0.310562
NCU01642	9.54923	17.2907	10.0106	16.9389	12.5637	17.1887	14.4849	15.7775	0.760064	1.00593	0.691103	1.07361
NCU01643	11.2528	14.9658	65.2193	20.2757	11.6321	17.7097	43.1975	26.5748	0.967396	0.84506	1.5098	0.762967
NCU01644	15.251	21.7106	36.5358	18.2358	15.2548	23.5351	21.7179	17.5238	0.999753	0.922475	1.68229	1.04063
NCU01645	114.572	88.2181	739.321	84.3208	84.7217	69.5162	733.249	76.3421	1.35233	1.26903	1.00828	1.10451
NCU01646	16.933	21.903	40.1078	21.4987	17.2062	27.4361	29.581	19.6156	0.984126	0.798326	1.35587	1.096
NCU01647	0.142867	0.0488397	0.281363	0.043299	0.152378	0.240316	0.231555	0.212326	0.937579	0.203231	1.2151	0.203927
NCU01648	42.326	58.4727	77.5045	52.4032	44.9998	55.4627	58.5591	45.3982	0.940581	1.05427	1.32352	1.1543
NCU01649	3.09535	16.1485	5.16835	15.2342	3.33731	16.8425	8.76864	10.5606	0.927498	0.958791	0.589414	1.44255
NCU01650	45.8341	42.1205	28.6519	35.2349	43.4614	37.5526	42.6942	32.3752	1.05459	1.12164	0.671096	1.08833
NCU01651	2.08328	1.76171	7.48588	3.62217	1.57878	1.99192	11.658	5.93157	1.31956	0.884431	0.642125	0.61066
NCU01652	74.0493	135.003	11.8435	31.5974	93.9947	54.6529	28.082	47.2989	0.787803	2.47018	0.421747	0.668036
NCU01653	2.655	80.7787	3.48585	19.4727	2.83176	13.7552	5.68019	12.6266	0.937579	5.87258	0.613686	1.5422
NCU01654	28.5734	77.8579	39.3712	62.8193	29.8156	80.8074	55.7362	48.8701	0.95834	0.9635	0.706384	1.28544
NCU01655	45.5579	86.4691	29.878	53.5477	54.4859	93.2244	24.3714	48.925	0.836142	0.927537	1.22595	1.09448
NCU01656	5.49016	8.57459	3.46278	6.26416	4.90843	9.45231	3.55934	5.05563	1.11852	0.907142	0.972873	1.23905
NCU01657	36.0901	39.3209	27.7814	21.7053	35.4923	34.9641	26.4982	28.5982	1.01684	1.12461	1.04843	0.758975
NCU01658	14.8286	31.9757	23.099	25.4163	16.4031	33.8968	27.5819	31.4877	0.904008	0.943327	0.837468	0.807183
NCU01659	10.2977	18.3652	16.3489	32.9048	9.34423	18.1729	6.11231	16.4441	1.10204	1.01058	2.67475	2.00102
NCU01660	8.61024	5.52796	2.34366	13.9387	9.18348	5.15748	1.90609	9.55051	0.937579	1.07183	1.22956	1.45948
NCU01664	17.5236	26.6476	19.8142	27.2506	20.2048	32.3225	15.2195	21.4454	0.867298	0.824428	1.30189	1.2707
NCU01665	20.7879	27.4568	50.4771	33.4701	22.9278	27.974	54.9803	35.213	0.90667	0.981513	0.918093	0.950506
NCU01666	202.28	74.7413	23.3334	86.6672	222.256	66.264	40.2825	92.4497	0.91012	1.12793	0.579244	0.937452
NCU01667	56.5461	45.1174	7.54814	15.8077	62.7398	45.1289	16.2591	19.9611	0.90128	0.999745	0.46424	0.791924
NCU01668	14.3173	31.5397	14.6904	20.7499	17.7519	36.2403	16.5128	21.7037	0.80652	0.870295	0.889638	0.956056
NCU01669	10.2386	16.2233	10.4642	14.9564	10.3251	17.2387	27.322	18.0001	0.991625	0.941098	0.382997	0.830903
NCU01670	24.6238	33.1734	42.0117	28.2589	26.4319	34.4987	24.4383	32.7948	0.931592	0.961584	1.71909	0.861687
NCU01672	0.380694	0.390427	0.637282	0.623042	0.578606	0.268954	0.518299	0.950515	0.657951	1.45165	1.22956	0.655479
NCU01673	10.1357	8.44958	24.4555	10.994	10.526	8.13578	17.177	9.77806	0.962919	1.03857	1.42373	1.12435
NCU01674	142.998	217.695	120.004	180.131	144.989	237.646	163.128	146.643	0.986269	0.916045	0.735643	1.22837
NCU01675	9.11459	5.27564	32.5319	13.1459	10.3673	8.06488	46.7709	20.7754	0.879169	0.65415	0.695559	0.632763
NCU01678	8.84199	21.1156	10.2408	23.2757	15.0554	31.5736	17.6475	21.0629	0.587298	0.668775	0.580297	1.10506
NCU01679	4.69019	6.47341	3.75519	5.9383	5.71541	7.8304	11.1682	14.3058	0.820622	0.826702	0.336239	0.415097
NCU01680	661.621	488.014	974.461	600.208	751.882	424.164	870.239	310.872	0.879954	1.15053	1.11976	1.93072
NCU01681	0.328471	0	0.646894	0	0	0.331513	0	0	#DIV/0!	0	#DIV/0!	#DIV/0!
NCU01684	1.1387	0.389271	0.747522	0.230073	0.910882	0.893858	3.8142	2.70771	1.25011	0.435495	0.195984	0.0849695
NCU01686	0	0	0.249174	0.230073	0.809673	0.510776	0	0.451285	0	0	#DIV/0!	0.509817
NCU01688	0	0	0	0	0.196593	0	0	0	0	#DIV/0!	#DIV/0!	#DIV/0!
NCU01689	81.9956	119.221	12.2778	180.67	74.8604	115.127	34.3474	118.168	1.09531	1.03556	0.35746	1.52892
NCU01692	359.371	381.038	177.391	334.815	361.862	293.627	301.078	295.856	0.993117	1.2977	0.589188	1.13168
NCU01695	14.6201	18.5459	38.9684	20.2362	16.0325	18.3943	16.3434	18.5555	0.911904	1.00824	2.38436	1.09058
NCU01696	6.92673	14.0398	28.0619	14.1083	7.85327	14.7249	11.4566	11.1131	0.882019	0.953476	2.44942	1.26952
NCU01697	1.98009	13.1173	3.26724	5.0604	6.80664	26.0876	9.88808	10.0691	0.290905	0.502818	0.330422	0.502568
NCU01698	85.9853	45.1409	297.353	32.3398	73.8501	48.6857	224.158	39.8376	1.16432	0.927189	1.32653	0.811791
NCU01699	2.19449	39.2167	3.83565	7.93123	2.19431	4.81723	2.24078	2.15254	1.00008	8.14092	1.71175	3.68458
NCU01700	7.86394	12.4524	3.22136	15.6157	9.20947	10.9845	4.58846	10.5466	0.853898	1.13363	0.702057	1.48064
NCU01701	24.1491	47.2988	31.8128	33.5884	29.0691	46.0322	69.3258	28.7258	0.830746	1.02751	0.458888	1.16928
NCU01702	24.8467	29.1259	20.418	24.3679	25.3978	31.9671	46.5482	23.0839	0.9783	0.91112	0.438643	1.05562
NCU01703	42.5569	72.0061	32.14	62.9307	56.6258	68.6899	20.514	42.347	0.751546	1.04828	1.56673	1.48607
NCU01704	31.7832	167.98	18.716	155.121	37.9922	134.69	47.899	124.155	0.836573	1.24716	0.39074	1.24941
NCU01705	15.5289	11.0531	4.79282	9.02643	16.47	9.47381	27.9488	5.75248	0.942857	1.1667	0.171486	1.56914
NCU01706	1.4286	1.07956	4.51639	0.546908	1.02249	1.44183	26.0304	0.737518	1.39718	0.748746	0.173504	0.741552
NCU01713	15.3234	17.2472	13.4498	6.83031	17.6182	23.0471	9.33937	6.96522	0.869744	0.748346	1.44012	0.980631
NCU01715	3.46606	5.62023	4.151	5.62143	4.00905	5.71997	3.78058	4.92845	0.864559	0.982563	1.09798	1.14061
NCU01717	0.326899	0	0	0.371529	0.130749	0.329927	0.15895	0.510125	2.50021	0	0	0.72831
NCU01720	161.669	106.522	53.2707	64.1623	151.462	97.1703	13.9335	24.3588	1.06739	1.09624	3.82321	2.63405
NCU01722	10.7906	18.2037	28.9423	19.6725	12.1999	19.0538	14.8853	19.6238	0.88448	0.955385	1.94435	1.00248
NCU01724	23.9748	25.3646	19.5061	13.7465	25.703	28.2542	14.9011	14.5208	0.932763	0.897727	1.30904	0.946672
NCU01725	7.21548	10.0908	13.4503	8.13917	7.90163	14.8372	13.0205	9.80602	0.913163	0.680104	1.03301	0.830017
NCU01728	22.5075	5.80778	26.3456	5.62177	20.6855	6.61942	15.3974	8.9659	1.08808	0.877385	1.71104	0.627016
NCU01729	16.7631	28.4607	19.181	29.092	19.5772	27.9138	11.6874	16.2562	0.856259	1.0196	1.64117	1.7896
NCU01731	46.8762	57.9912	86.0015	73.6331	43.4553	61.4592	48.933	63.007	1.07872	0.943573	1.75754	1.16865
NCU01734	3.81585	1.39765	0.805176	2.97381	3.70651	2.75085	1.8554	3.40264	1.0295	0.508078	0.433964	0.873972
NCU01735	97.6671	24.1337	97.3228	5.47334	93.5656	15.3915	5.17998	8.10072	1.04383	1.56799	18.7883	0.675661
NCU01737	11.3017	20.302	22.045	17.3007	12.3036	22.3768	10.0105	19.8989	0.918565	0.907281	2.20219	0.869429
NCU01738	23.9864	45.4369	45.4791	33.9962	28.8941	45.8538	26.5733	30.0284	0.830148	0.990909	1.71146	1.13214
NCU01739	56.0231	58.4292	37.6012	42.1805	63.2614	59.2801	32.3191	44.8157	0.885581	0.985647	1.16344	0.9412
NCU01740	132.263	180.731	155.283	130.658	126.221	214.975	120.164	92.8184	1.04787	0.840707	1.29226	1.40767
NCU01741	43.7119	39.7371	138.268	64.3153	41.4129	56.5221	90.2415	76.5052	1.05551	0.703038	1.5322	0.840666
NCU01742	5.39617	22.5901	11.0192	35.3093	7.1471	22.856	6.96813	31.198	0.755014	0.98837	1.58138	1.13178
NCU01744	33.223	74.8685	14.0227	90.725	39.4415	66.8453	23.1548	94.4802	0.842337	1.12003	0.605606	0.960253
NCU01745	38.9819	50.8441	24.2435	32.2321	44.1779	62.1543	36.4368	41.9886	0.882383	0.81803	0.665359	0.767638
NCU01746	8.07704	18.6157	8.89424	31.9811	9.51795	20.0728	9.79723	25.3246	0.848612	0.927408	0.907832	1.26285
NCU01747	27.0258	21.5855	33.8884	28.0129	30.7714	30.4172	22.5801	18.4887	0.878276	0.709648	1.50081	1.51514
NCU01748	200.185	41.0014	1414.71	52.2493	148.738	36.1397	1092.25	56.05	1.34589	1.13452	1.29523	0.932192
NCU01750	3.46096	34.4099	12.8748	17.9191	5.92159	39.6846	11.7799	12.259	0.584465	0.867086	1.09295	1.46171
NCU01751	13.3568	36.8252	13.0158	25.4556	14.4588	51.3309	17.7798	21.0984	0.923783	0.717408	0.732057	1.20652
NCU01752	250.961	211.784	100.1	63.3032	178.884	53.3086	42.9258	13.1555	1.40292	3.97279	2.33193	4.81191
NCU01753	18.0495	31.0204	4.60237	21.3515	24.3172	27.6509	13.4138	18.6362	0.74225	1.12186	0.343106	1.1457
NCU01754	4265.25	2337.26	287.299	252.838	3179.78	681.567	175.516	80.5913	1.34137	3.42925	1.63688	3.13729
NCU01756	150.663	181.45	55.9436	121.512	171.843	154.469	67.8698	88.874	0.876749	1.17468	0.824278	1.36724
NCU01757	1.99752	4.34023	2.80043	5.14072	3.54784	4.33957	2.69978	4.73984	0.563025	1.00015	1.03728	1.08458
NCU01758	9.6596	19.7706	71.2776	12.8536	10.3469	16.904	14.5138	26.1365	0.933573	1.16958	4.91102	0.491789
NCU01759	51.8911	119.603	242.468	30.9903	61.0719	86.7719	41.0983	47.703	0.849672	1.37836	5.89971	0.649652
NCU01760	0.60119	1.43864	1.18399	2.36866	0.929762	0.970814	1.05235	1.92992	0.646607	1.48189	1.12509	1.22734
NCU01761	39.7371	45.5409	16.3085	29.4091	41.5232	39.993	27.996	36.3757	0.956987	1.13872	0.582528	0.808483
NCU01762	7.44506	11.0879	6.11995	7.94645	6.52521	13.4599	9.31768	9.35212	1.14097	0.823776	0.65681	0.849695
NCU01763	10.9534	47.321	11.7296	32.3669	15.0049	52.6488	12.4494	27.7147	0.729989	0.898804	0.942189	1.16786
NCU01764	10.4313	18.4869	5.7666	13.6441	16.2495	16.9924	11.3009	15.5844	0.641946	1.08795	0.510278	0.875497
NCU01765	178.803	186.329	48.0216	121.466	175.318	190.002	84.4683	96.6435	1.01988	0.980667	0.568516	1.25685
NCU01766	29.1157	50.971	16.205	30.526	34.0333	64.9367	23.497	25.9138	0.855506	0.784934	0.689663	1.17799
NCU01767	38.9077	60.1729	51.6454	43.2644	41.5188	70.3291	21.0371	37.1925	0.937111	0.85559	2.45497	1.16326
NCU01768	72.9539	163.681	49.9135	87.9698	102.208	236.166	98.0819	114.558	0.713779	0.693078	0.508896	0.767903
NCU01769	5.0157	46.2027	137.624	67.4195	10.6631	50.3479	16.5663	45.5717	0.470379	0.917669	8.30747	1.47942
NCU01771	5.15165	11.7465	14.2828	11.6872	11.5227	14.8409	9.77645	13.9598	0.447087	0.791495	1.46094	0.837207
NCU01772	4.83101	4.87711	13.8254	5.92523	4.08589	6.29786	14.9994	8.03239	1.18237	0.774409	0.921731	0.737668
NCU01776	1506.28	895.182	499.436	585.96	1458.58	849.271	1036.23	998.687	1.0327	1.05406	0.481973	0.58673
NCU01777	17.7805	42.2861	36.2976	41.9472	19.8852	40.2798	25.7291	45.9493	0.894158	1.04981	1.41076	0.912903
NCU01779	33.1007	36.7114	140.305	22.4493	36.1813	32.428	45.191	43.5534	0.914857	1.13209	3.1047	0.515444
NCU01780	3.14195	3.8383	8.09871	4.28508	3.47433	4.29024	13.5698	6.30385	0.904332	0.894658	0.59682	0.679756
NCU01781	22.4069	54.0414	53.9653	70.0927	21.1395	52.4592	20.8999	63.739	1.05995	1.03016	2.58208	1.09968
NCU01782	16.1815	25.0494	25.755	30.3273	18.0526	26.2175	18.1113	28.5862	0.896356	0.955445	1.42204	1.0609
NCU01783	10.7437	21.3634	17.9849	18.777	11.65	19.3973	14.2788	17.1913	0.922209	1.10136	1.25955	1.09224
NCU01784	4.08804	8.4815	2.86876	7.43385	3.1198	11.5241	8.68211	6.28509	1.31035	0.735981	0.330422	1.18277
NCU01785	2.35728	6.64827	1.33471	5.14389	2.87564	9.99229	8.25259	5.728	0.819742	0.66534	0.161732	0.898026
NCU01786	12.5885	16.5517	36.9891	15.4443	15.2017	21.9081	52.3419	20.6516	0.828096	0.755506	0.706682	0.74785
NCU01788	8.51873	12.859	41.2885	14.5184	7.4634	11.7613	39.5562	17.7246	1.1414	1.09333	1.0438	0.819112
NCU01789	6.1853	12.3009	17.8532	17.3624	5.39286	9.72721	4.71017	6.84331	1.14694	1.26459	3.79034	2.53713
NCU01790	2.34036	10.6114	9.46082	19.711	5.91197	11.6858	20.8427	19.5512	0.395867	0.908053	0.453916	1.00818
NCU01791	32.936	38.3581	95.0062	28.7194	30.2911	42.725	66.9989	24.516	1.08732	0.89779	1.41803	1.17146
NCU01792	134.599	130.084	398.865	122.653	137.065	130.019	162.71	84.467	0.982007	1.0005	2.45138	1.45209
NCU01793	50.744	67.919	240.198	60.3948	49.6333	75.154	104.886	60.0126	1.02238	0.903732	2.29008	1.00637
NCU01794	76.3092	105.607	58.9278	72.3984	79.7186	130.468	53.4157	102.343	0.957233	0.809447	1.10319	0.707412
NCU01795	20.8986	35.4352	70.48	28.2166	24.2554	39.606	37.3069	29.5405	0.861606	0.894694	1.8892	0.955181
NCU01796	7.69348	16.227	5.71759	7.30302	9.36686	15.676	4.37607	6.29945	0.821351	1.03515	1.30656	1.15931
NCU01797	64.6008	72.4461	168.349	56.6065	64.7052	91.4636	107.421	48.0752	0.998388	0.792076	1.56719	1.17746
NCU01798	0.606408	0.877993	3.61792	1.16758	0.741895	1.51206	1.17943	1.08148	0.817377	0.58066	3.06753	1.07961
NCU01799	3.14425	6.55005	1.16106	4.4669	3.69418	6.04924	3.34434	2.54091	0.851136	1.08279	0.347171	1.75799
NCU01800	37.8327	37.37	24.0275	24.0027	32.6059	27.4412	27.6159	37.8803	1.1603	1.36182	0.870058	0.633645
NCU01801	50.1395	103.69	34.4523	67.1293	55.5344	72.2913	24.3795	76.4	0.902854	1.43434	1.41316	0.878655
NCU01802	1.51423	2.29835	1.07357	2.8086	1.93805	1.40599	0.589016	1.78234	0.781316	1.63468	1.82265	1.5758
NCU01803	19.5916	21.5163	15.4437	17.439	21.3072	20.1363	4.20048	15.3608	0.919479	1.06853	3.67664	1.13529
NCU01804	14.0992	13.4583	15.4219	10.5821	16.4959	13.8356	10.5966	16.2989	0.854713	0.97273	1.45536	0.649254
NCU01805	7.45527	14.7377	6.96886	12.0342	6.69837	17.2841	5.2011	7.61142	1.113	0.852673	1.33988	1.58108
NCU01806	9.8208	18.8403	27.9309	16.6504	12.8006	22.2723	11.9661	17.8752	0.767213	0.845909	2.33417	0.931481
NCU01807	34.3409	56.8761	96.4642	20.3044	36.969	41.1958	40.875	33.3294	0.928911	1.38063	2.35998	0.609203
NCU01808	448.817	218.018	755.426	72.8845	438.097	190.505	420.008	149.992	1.02447	1.14443	1.7986	0.485923
NCU01809	5.47187	8.07371	7.57822	6.67631	6.26918	7.37528	15.586	10.3568	0.872822	1.0947	0.486218	0.644632
NCU01810	26.5709	11.5884	3.70889	12.9822	34.3201	12.2335	5.32771	14.4421	0.774208	0.947263	0.69615	0.898916
NCU01811	7.99138	4.95344	1.03769	2.31551	9.62397	5.05195	2.73279	4.38524	0.830362	0.980501	0.379718	0.528025
NCU01812	2.55929	1.65472	2.02707	0.809376	6.89837	1.06689	0.86568	1.09146	0.370999	1.55097	2.3416	0.741552
NCU01813	26.195	46.7378	127.768	37.0562	28.3934	48.7993	40.6068	32.5432	0.922573	0.957755	3.14646	1.13868
NCU01814	30.2883	27.969	35.6054	25.0554	33.1309	26.002	23.3891	12.5773	0.914202	1.07565	1.52231	1.99212
NCU01815	32.4639	180.167	31.6419	148.907	44.5862	165.425	43.5295	105.005	0.728116	1.08912	0.726905	1.4181
NCU01816	79.6209	131.277	12.5935	69.2028	82.3415	120.223	28.0109	52.2778	0.966959	1.09194	0.449595	1.32375
NCU01817	24.3296	30.9502	27.5419	26.9298	25.7585	35.2624	17.6087	25.0796	0.944525	0.877712	1.56411	1.07377
NCU01818	8.64429	16.1546	4.68164	9.99911	12.5236	13.7166	6.91185	16.3586	0.690243	1.17773	0.677335	0.611246
NCU01819	3.03081	8.95921	1.81408	5.75449	5.11034	9.17664	2.97626	6.65053	0.593074	0.976306	0.609516	0.865267
NCU01820	19.5984	40.5744	24.4177	42.9393	23.8383	41.8754	26.5352	36.6281	0.822142	0.968934	0.9202	1.17231
NCU01821	91.1442	113.119	43.6635	56.8991	101.548	85.0734	44.0124	68.668	0.897549	1.32967	0.992072	0.828612
NCU01822	46.0401	45.0147	15.7288	30.3276	46.5999	48.3632	13.1838	30.0428	0.987987	0.930764	1.19304	1.00948
NCU01823	4.70105	7.18081	10.9792	7.87474	6.45925	8.37281	7.30384	8.58124	0.727801	0.857635	1.50322	0.91767
NCU01824	118.201	194.185	69.5788	169.957	107.475	216.675	60.7187	76.0753	1.09981	0.896203	1.14592	2.23406
NCU01826	37.8004	68.0761	96.8034	69.8055	43.0427	74.3693	39.2131	37.9737	0.878207	0.915379	2.46865	1.83826
NCU01827	962.408	616.688	338.889	433.149	998.891	671.346	639.451	618.875	0.963477	0.918585	0.529969	0.699898
NCU01828	3.65815	8.84725	2.0968	5.90749	3.14465	7.05344	3.92911	6.62141	1.16329	1.25432	0.533658	0.892179
NCU01830	0.988207	10.7905	31.0817	41.0666	1.302	13.1417	29.6214	83.61	0.758993	0.82109	1.0493	0.491169
NCU01831	12.2336	13.241	28.3447	9.04468	11.6823	15.3802	17.4541	10.0407	1.04719	0.860909	1.62395	0.900804
NCU01833	13.1723	8.48331	46.6627	6.24463	14.5171	7.96897	38.1973	11.3771	0.907363	1.06454	1.22163	0.548879
NCU01834	0.354612	0.848583	0.931169	0.967261	0.756442	1.55089	0.689699	1.37025	0.46879	0.54716	1.35011	0.7059
NCU01835	582.706	331.329	614.989	249.22	602.649	384.598	445.537	278.758	0.966908	0.861495	1.38033	0.894035
NCU01837	4.88014	0.790249	1.01168	0.233532	2.46555	2.59228	0.999112	3.43554	1.97933	0.304847	1.01258	0.0679756
NCU01838	124.234	154.497	71.4511	121.432	112.773	159.591	67.3176	97.5426	1.10162	0.968084	1.0614	1.24491
NCU01839	13.7359	28.5864	2.60618	18.4288	15.9992	26.7794	6.48337	16.4009	0.858532	1.06748	0.40198	1.12364
NCU01840	4.52911	9.32185	2.15303	6.98633	5.17212	9.29975	2.3389	4.73499	0.875678	1.00238	0.920529	1.47547
NCU01841	5.59361	5.53174	1.37701	5.26745	5.59314	6.04866	2.13699	2.85022	1.00008	0.91454	0.644371	1.84809
NCU01842	7.53223	14.4983	7.1978	8.569	9.31989	16.6645	4.11347	6.45189	0.80819	0.870011	1.74981	1.32814
NCU01843	51.8893	55.0826	15.3105	44.7385	51.2063	64.5439	22.3503	37.8525	1.01334	0.853413	0.685022	1.18192
NCU01844	0.724852	0.114367	0.164715	0.101392	0.53523	0	0.0542228	0	1.35428	#DIV/0!	3.03775	#DIV/0!
NCU01845	115.887	35.5332	23.9925	18.9753	75.1387	24.5223	43.6596	15.6142	1.54231	1.44901	0.549534	1.21526
NCU01846	67.3736	28.2745	68.6124	25.4032	52.7108	24.1208	70.2223	21.7681	1.27817	1.17221	0.977074	1.16699
NCU01848	0	0	0	0	0	0.526372	0.253591	0.232532	#DIV/0!	0	0	0
NCU01849	5.133	6.35338	6.10024	6.92006	2.97335	12.4154	6.88507	10.417	1.72634	0.511733	0.88601	0.664307
NCU01850	19.3764	31.6189	21.2166	25.5085	20.0206	31.4727	15.8987	21.0577	0.967824	1.00465	1.33448	1.21136
NCU01851	0.507341	3.74625	1.09908	4.61284	0.974012	4.19873	2.36819	4.6145	0.520877	0.892234	0.4641	0.999641
NCU01852	0.395382	6.73114	2.18027	11.935	0.88558	7.18279	5.45985	8.88468	0.446466	0.937121	0.399328	1.34333
NCU01853	0.156942	11.6424	5.40894	6.46881	0.125543	18.4795	25.5386	10.0295	1.25011	0.630016	0.211795	0.644978
NCU01854	61.6653	66.1677	325.479	58.3818	59.931	81.0624	313.453	64.5372	1.02894	0.816256	1.03837	0.904623
NCU01855	37.828	13.1956	254.791	13.6289	33.1932	15.6479	361.984	28.5686	1.13963	0.843282	0.703872	0.477057
NCU01856	178.035	113.865	185.906	87.2978	201.306	134.444	136.073	99.8184	0.8844	0.84693	1.36622	0.874566
NCU01857	15.3028	20.8925	12.5849	13.4112	14.4127	22.8394	11.751	15.8093	1.06176	0.914755	1.07096	0.848313
NCU01858	5.52943	11.0194	6.4967	6.62711	7.64002	15.6004	3.23854	5.82714	0.723746	0.706352	2.00606	1.13728
NCU01859	212.064	264.546	90.3702	196.605	228.357	287.549	119.037	172.166	0.92865	0.920002	0.759179	1.14195
NCU01860	0.690755	4.8301	13.3565	8.393	1.30604	5.83073	19.2972	14.167	0.528891	0.828387	0.692145	0.592435
NCU01861	25.061	81.4753	32.4295	6.1069	33.1037	59.0416	68.4075	38.6407	0.757045	1.37996	0.474063	0.158043
NCU01862	7.82414	9.39584	18.3064	21.2504	13.9887	12.0474	3.38166	15.534	0.559321	0.779906	5.41342	1.36799
NCU01863	0.467959	0	0.921602	0	0.561503	0.236146	0	0.625926	0.833404	0	#DIV/0!	0
NCU01865	5.1171	7.22192	22.6979	6.35994	4.39376	9.76043	7.2589	8.24686	1.16463	0.739919	3.12691	0.771195
NCU01866	1.17257	1.92408	0.28866	6.55668	1.07868	1.00592	0.912233	5.90763	1.08705	1.91276	0.316432	1.10987
NCU01867	1.28723	2.74182	1.07253	4.77151	1.50494	3.29784	1.82953	4.85622	0.855336	0.8314	0.586232	0.982556
NCU01868	5.30005	14.9946	4.6341	19.8157	6.76156	14.3873	14.3072	19.6378	0.78385	1.04221	0.323901	1.00906
NCU01869	2.31164	1.31708	5.39564	12.0658	3.01344	2.41946	10.4074	6.03127	0.76711	0.544369	0.518442	2.00055
NCU01870	4.95885	1.63001	1.37726	1.67631	5.23814	4.36314	1.17467	1.1905	0.946682	0.373586	1.17246	1.40807
NCU01871	531.949	104.109	165.915	11.7931	437.423	48.1989	34.9529	11.1201	1.2161	2.15999	4.74681	1.06052
NCU01872	0	0.197934	0	0	0	0	0.187686	0.688401	#DIV/0!	#DIV/0!	0	0
NCU01873	22.1531	12.3036	3.65729	20.2018	30.0258	7.46383	2.01369	26.1729	0.737803	1.64843	1.81622	0.771861
NCU01874	14.9694	8.06971	22.2052	5.84553	14.8914	7.0698	13.5308	7.27317	1.00524	1.14143	1.64108	0.803711
NCU01875	0.307757	0.315625	0	0.279818	0	0	0.299284	0.54886	#DIV/0!	#DIV/0!	0	0.509817
NCU01876	0.187698	0	0	0	0	0	0	0.334744	#DIV/0!	#DIV/0!	#DIV/0!	0
NCU01877	0	0.249355	0.478839	0.773732	0.0972472	0.368086	0.354667	0.21681	0	0.677437	1.35011	3.56872
NCU01878	15.0846	25.5905	46.3583	32.8278	15.109	26.1952	20.592	23.8775	0.998384	0.976917	2.25128	1.37484
NCU01879	53.4127	60.746	74.0189	64.9492	53.9813	60.1747	55.1516	70.2427	0.989466	1.00949	1.3421	0.92464
NCU01880	1.42041	2.25793	0.769279	6.3282	1.13624	2.50875	0.207196	5.88969	1.25011	0.900023	3.7128	1.07445
NCU01881	19.0839	69.4227	12.4466	125.432	18.661	83.5149	20.0347	86.9928	1.02266	0.831261	0.621254	1.44186
NCU01882	38.7744	47.5484	164.504	65.8105	48.2164	41.4312	108.869	62.1587	0.804175	1.14765	1.51103	1.05875
NCU01883	64.7594	27.3451	48.4775	29.0847	70.034	27.0607	162.964	22.9459	0.924685	1.01051	0.297474	1.26753
NCU01884	1.69529	2.60795	0.915455	1.19333	2.29665	2.98043	1.94111	1.46294	0.738158	0.875022	0.471614	0.815707
NCU01886	179.421	46.7356	203.127	46.4286	119.081	54.5012	393.82	40.6357	1.50672	0.857515	0.515787	1.14256
NCU01888	3.31758	4.6087	6.26638	8.08945	3.25698	5.17465	13.8435	8.17572	1.0186	0.89063	0.452659	0.989447
NCU01889	21.3101	29.8249	21.4625	15.8979	20.1063	29.1056	23.7345	13.1014	1.05987	1.02471	0.904271	1.21345
NCU01891	52.5105	20.8232	82.1284	24.5879	33.2538	23.8486	119.321	25.5192	1.57908	0.873141	0.688296	0.963507
NCU01893	22.0107	16.8222	33.4774	17.1445	19.0369	25.8227	59.0675	43.5986	1.15621	0.651453	0.566766	0.393235
NCU01894	50.0642	77.9059	33.3131	67.434	47.1852	61.4715	75.1377	67.4615	1.06101	1.26735	0.44336	0.999592
NCU01895	20.3758	30.1867	58.3644	32.9036	19.9134	33.8378	90.8524	33.5864	1.02322	0.892101	0.642409	0.979672
NCU01896	2.64614	4.74914	9.71698	5.2379	2.97666	4.47891	12.3036	6.366	0.888964	1.06034	0.78977	0.822793
NCU01897	47.7922	23.9411	97.4374	6.82413	41.8947	24.3402	57.8541	9.89145	1.14077	0.983601	1.68419	0.689901
NCU01898	154.681	34.8451	728.068	9.01589	107.91	38.7616	207.106	15.575	1.43342	0.898958	3.51544	0.57887
NCU01899	4.52651	7.9063	15.1129	2.89377	4.75243	10.2076	19.327	4.16247	0.952462	0.774552	0.781959	0.695205
NCU01900	4.03023	21.2568	4.94048	155.623	2.82914	20.7528	7.43861	140.598	1.42454	1.02428	0.664167	1.10686
NCU01901	9.37012	21.7	20.3204	15.6125	11.034	24.434	8.0314	13.1355	0.849203	0.888107	2.53012	1.18857
NCU01902	86.977	131.853	78.1639	72.6389	94.3009	194.842	93.0706	80.7633	0.922334	0.676716	0.839835	0.899405
NCU01903	5.15767	13.2238	8.43078	13.5056	5.56981	18.5834	11.3856	8.92236	0.926004	0.711593	0.740479	1.51368
NCU01904	59.2124	196.802	8.09273	180.417	63.8409	214.959	17.0436	37.437	0.927498	0.915532	0.474827	4.81921
NCU01905	15.762	81.4351	3.51418	14.223	14.4166	77.2589	5.2636	5.516	1.09333	1.05405	0.667637	2.5785
NCU01906	33.0362	110.415	12.0542	86.3301	25.799	110.798	11.065	49.821	1.28052	0.996544	1.0894	1.7328
NCU01907	74.0944	27.1704	58.0295	24.4405	54.3772	27.6515	57.8531	20.5511	1.3626	0.982603	1.00305	1.18925
NCU01908	15.9964	14.5524	23.1769	12.3319	12.2372	13.1053	10.1442	10.0322	1.3072	1.11042	2.28474	1.22924
NCU01910	6.07188	7.68358	25.5571	9.94775	6.71183	6.39138	7.82128	5.63404	0.904654	1.20218	3.26763	1.76565
NCU01911	57.2865	22.7407	60.8937	23.5989	38.5822	19.3416	100.687	34.1089	1.48479	1.17574	0.604782	0.69187
NCU01912	65.9844	90.8158	189.526	78.5446	62.5528	90.607	81.3311	73.4229	1.05486	1.0023	2.33031	1.06976
NCU01913	19.605	27.3371	32.1603	22.4987	17.2837	27.1779	22.6041	18.6583	1.13431	1.00586	1.42277	1.20583
NCU01914	94.7849	85.8181	90.9627	72.182	83.2956	97.8572	66.46	74.7745	1.13794	0.876973	1.36868	0.965329
NCU01916	10.4182	6.14477	78.1082	11.0173	8.62	7.53628	79.0073	14.5531	1.20861	0.815358	0.988619	0.757043
NCU01917	0.482046	0.428454	0.569607	0.730475	0.385604	0.875719	0.312516	0.458502	1.25011	0.48926	1.82265	1.59318
NCU01918	72.5873	83.9765	29.7774	55.8764	74.7729	84.0893	37.7218	48.3533	0.97077	0.998659	0.789395	1.15558
NCU01919	49.5045	78.3351	33.8035	45.052	48.9975	88.9	30.7608	44.2252	1.01035	0.88116	1.09892	1.01869
NCU01920	12.6845	16.7945	4.03133	11.8991	11.2205	15.5114	3.19804	7.83986	1.13048	1.08272	1.26056	1.51778
NCU01922	30.5904	44.0482	54.3625	29.2181	24.635	43.6598	27.4445	31.319	1.24174	1.0089	1.98082	0.93292
NCU01923	1.79795	0.737565	1.06227	2.61556	1.72588	2.17752	2.79751	1.60325	1.04175	0.338718	0.379718	1.63141
NCU01924	91.2812	66.0786	519.902	84.8217	97.3356	48.2424	229.467	73.3522	0.937799	1.36972	2.2657	1.15636
NCU01926	6.19556	8.16938	5.27512	8.17438	3.98718	5.87683	3.57875	1.74463	1.55387	1.3901	1.47401	4.68546
NCU01927	28.291	49.7836	41.6931	68.4314	30.593	51.2717	23.268	43.4225	0.924753	0.970976	1.79187	1.57594
NCU01928	21.3674	26.5635	48.9327	36.2433	21.2579	30.264	22.569	28.2602	1.00515	0.877727	2.16814	1.28249
NCU01929	14.2301	22.4934	37.9236	37.3608	16.7353	27.4062	20.4084	24.7671	0.850306	0.820741	1.85824	1.50848
NCU01930	49.6529	68.6542	17.9712	43.8017	60.8196	87.8465	34.7055	36.3037	0.816396	0.781525	0.517822	1.20654
NCU01931	2.97943	10.2338	13.6448	11.9108	3.32911	7.82781	4.00117	8.26558	0.894962	1.30737	3.41019	1.44101
NCU01932	7.94377	16.1028	25.5446	15.6302	10.0282	17.0369	13.3982	14.6467	0.792146	0.945174	1.90657	1.06715
NCU01935	19.3595	15.5317	19.9804	19.2063	15.6823	17.3624	17.206	9.13415	1.23448	0.894564	1.16124	2.10269
NCU01936	9.37845	13.512	6.89138	8.8362	8.13674	17.7868	6.53021	6.99854	1.1526	0.759666	1.05531	1.26258
NCU01938	10.9103	21.2379	31.0569	26.0036	14.9554	18.9225	11.2538	23.1887	0.729524	1.12236	2.75969	1.12139
NCU01939	38.4404	42.6446	98.0188	49.2076	43.4923	47.225	71.8067	47.282	0.883844	0.903008	1.36504	1.04073
NCU01940	93.9447	31.9637	188.247	31.187	82.0781	30.7333	145.761	44.2073	1.14458	1.04004	1.29148	0.705471
NCU01942	1.83005	1.3555	1.70195	1.66392	1.30126	0.923501	8.20625	4.0797	1.40637	1.46778	0.207396	0.407853
NCU01943	0	0.324392	0	4.31386	0	0	1.23039	1.97437	#DIV/0!	#DIV/0!	0	2.18493
NCU01944	8.14565	5.97678	10.0752	9.57385	8.8204	4.17739	31.2348	7.2931	0.923502	1.43075	0.322565	1.31273
NCU01945	27.047	50.8721	42.811	30.8837	33.9327	57.4208	61.9545	26.3321	0.797079	0.885951	0.691008	1.17285
NCU01946	3.95548	18.0704	4.24907	13.7317	6.32823	24.3156	8.39254	22.4455	0.625053	0.743158	0.506291	0.61178
NCU01947	7.35534	12.6105	19.8132	10.0009	8.85249	14.4408	12.3055	8.85145	0.830879	0.873258	1.61011	1.12986
NCU01948	827.893	525.84	304.614	316.557	868.951	535.473	563.539	424.397	0.952749	0.982009	0.540537	0.745898
NCU01949	1196.9	781.889	384.42	588.987	1213.53	835.112	830.084	773.135	0.986293	0.936268	0.46311	0.761816
NCU01950	8.91456	25.8683	24.7695	18.9123	15.3124	30.6879	21.0344	18.9795	0.582179	0.842947	1.17757	0.99646
NCU01951	1.32433	2.35072	0.568443	1.38936	1.77921	2.17626	1.07323	1.78652	0.744338	1.08016	0.529658	0.777687
NCU01953	16.753	25.8401	27.8563	21.7137	20.8984	21.1688	18.1766	21.485	0.801643	1.22067	1.53254	1.01065
NCU01954	11.9992	13.8128	37.3761	10.6872	10.578	19.8338	14.7051	14.5758	1.13436	0.69643	2.5417	0.73322
NCU01955	46.3323	76.691	92.606	62.6826	47.8461	83.2921	46.7598	42.8294	0.968361	0.920748	1.98046	1.46354
NCU01956	28.8915	41.04	51.8973	28.3864	30.8414	42.0381	28.6503	22.3602	0.936776	0.976258	1.81141	1.2695
NCU01957	0.491356	1.94369	10.9901	36.6974	0.786104	1.84194	2.66219	12.2056	0.625053	1.05524	4.12822	3.00661
NCU01961	2.57433	1.92773	3.42018	1.30035	2.61497	2.80438	4.33138	10.5304	0.984458	0.687399	0.789628	0.123485
NCU01962	509.312	521.167	177.697	301.54	501.307	463.618	303.51	285.037	1.01597	1.12413	0.585473	1.0579
NCU01963	6.49586	15.2853	3.57165	15.0802	7.78118	14.3434	7.82413	10.6734	0.834817	1.06567	0.456492	1.41288
NCU01964	28.6065	41.3217	47.143	29.1992	30.2703	40.9771	34.943	25.0257	0.945036	1.00841	1.34914	1.16677
NCU01965	67.4442	54.3979	76.1496	40.6042	76.1114	62.2654	64.1241	41.7152	0.886124	0.873646	1.18754	0.973366
NCU01966	1459.39	989.596	475.803	678.825	1506.1	1035.27	1099.93	1103.6	0.968986	0.955883	0.432576	0.615099
NCU01967	7.57454	16.0676	2.80498	14.8922	10.4093	13.5252	2.95899	13.3932	0.727674	1.18797	0.947949	1.11193
NCU01968	8.60233	26.4668	13.4398	23.3103	14.765	26.6613	10.638	19.2676	0.582618	0.992705	1.26338	1.20982
NCU01969	4.80314	10.0957	6.88379	3.37262	6.65726	10.3192	7.07573	10.4743	0.72149	0.978345	0.972873	0.32199
NCU01970	4.93713	52.0145	20.1831	32.2387	6.52245	55.34	14.7674	51.4959	0.756945	0.939909	1.36674	0.626044
NCU01971	5.80426	19.4938	3.66489	17.6449	7.33668	22.5377	5.60138	22.6784	0.79113	0.864942	0.654284	0.778048
NCU01972	2.19449	89.799	9.02188	153.986	3.24758	125.802	24.9154	147.107	0.675733	0.713813	0.362101	1.04676
NCU01973	2.18396	10.0896	2.23095	7.55308	3.23281	12.0921	3.93009	8.08107	0.675562	0.83439	0.56766	0.934664
NCU01974	15.2068	14.4426	33.5025	11.5129	15.5723	15.5268	34.5823	14.7736	0.976527	0.930173	0.968777	0.779291
NCU01975	54.5081	70.1563	27.3102	58.4119	50.3661	73.1782	29.2133	47.1205	1.08224	0.958705	0.934857	1.23963
NCU01976	17.2699	10.0924	5.65039	11.6695	18.1388	6.4068	8.46462	12.0875	0.952098	1.57526	0.66753	0.96542
NCU01977	364.544	140.112	82.8588	99.1732	415.898	90.8138	37.1013	71.892	0.876523	1.54284	2.23331	1.37948
NCU01978	3.18354	3.36913	1.56742	3.97229	3.19682	2.05087	0.757506	2.8388	0.995847	1.64278	2.06919	1.39928
NCU01979	0.294209	2.51443	4.53878	0.713336	0.470695	5.14686	6.58052	1.3992	0.625053	0.488536	0.68973	0.509817
NCU01980	1.81579	1.75048	1.50193	0.92453	2.12066	1.39278	1.73048	1.23056	0.856237	1.25682	0.867928	0.751309
NCU01981	286.666	434.1	439.897	310.569	273.315	457.218	398.368	251.118	1.04885	0.949438	1.10425	1.23675
NCU01982	11.5054	16.3336	54.8636	19.711	12.0157	17.2566	79.667	15.8642	0.957528	0.946512	0.688661	1.24249
NCU01983	43.1672	30.2872	38.9183	35.6493	38.8032	23.0836	51.5111	47.9618	1.11246	1.31207	0.755533	0.743284
NCU01984	7.59873	11.2281	19.4447	10.7043	7.39814	13.0678	9.65014	9.40599	1.02711	0.85922	2.01496	1.13803
NCU01985	88.8822	135.773	265.192	89.8529	104.502	88.2605	150.788	130.996	0.850529	1.53833	1.75871	0.68592
NCU01987	0	0.0873675	0.167773	0.154912	0	0.0859785	0.41422	0	#DIV/0!	1.01616	0.405033	#DIV/0!
NCU01988	0.195206	0	0.38444	0.177485	0.156151	0	0.189831	0	1.25011	#DIV/0!	2.02516	#DIV/0!
NCU01989	21.6817	51.4466	143.019	12.7341	25.1001	67.0066	123.693	43.7112	0.863807	0.767785	1.15624	0.291324
NCU01990	17.5192	32.0117	77.1849	35.1853	19.7382	28.2239	42.872	29.7039	0.887575	1.13421	1.80036	1.18454
NCU01991	13.3587	22.4247	16.1321	18.7024	18.5012	23.3427	17.095	15.6457	0.722044	0.960675	0.943673	1.19537
NCU01992	71.4663	97.9334	66.8561	81.7714	72.9438	102.662	57.7425	57.8474	0.979745	0.953942	1.15783	1.41357
NCU01993	10.5069	18.0994	12.8519	33.6595	14.6427	21.1255	11.7742	20.4583	0.71755	0.856758	1.09153	1.64528
NCU01994	23.2047	45.9826	83.1556	41.8899	26.0231	52.2264	45.6235	45.9431	0.891699	0.880447	1.82265	0.911777
NCU01995	0.0553662	0	0.109039	0.10068	0	0.167637	0.0538419	0	#DIV/0!	0	2.02516	#DIV/0!
NCU01996	9.33965	15.839	17.1747	22.3293	11.4767	13.9405	11.9003	13.3453	0.813794	1.13619	1.44322	1.6732
NCU01997	32.5854	16.5256	26.0222	31.5807	32.9121	16.7689	27.5793	33.1758	0.990075	0.985495	0.943543	0.95192
NCU01998	9.07845	18.3399	9.17958	40.579	8.89491	11.6838	5.30303	13.5557	1.02063	1.56969	1.73101	2.99351
NCU01999	5.75301	14.7299	9.49378	11.3633	8.06146	15.8171	6.36629	9.23405	0.713643	0.931261	1.49126	1.23059
NCU02000	21.7923	43.2896	30.7386	25.7047	23.2432	40.2236	32.2659	23.9842	0.937579	1.07622	0.952666	1.07173
NCU02001	29.5313	32.5681	21.9093	23.111	29.1782	34.5001	14.3591	20.0206	1.0121	0.944002	1.52581	1.15436
NCU02002	3.11171	3.25092	8.61962	4.23062	2.72179	3.14053	16.12	6.79425	1.14326	1.03515	0.534715	0.622677
NCU02003	4711.62	4244.02	1995.89	2980.17	5096.6	4230.01	3520.35	3225.62	0.924464	1.00331	0.56696	0.923905
NCU02004	45.1123	47.3346	79.364	48.327	54.3486	45.1295	50.434	57.0439	0.830056	1.04886	1.57362	0.84719
NCU02005	16.5612	89.8561	233.908	41.9432	15.7838	61.287	117.255	91.7264	1.04926	1.46615	1.99487	0.457264
NCU02006	7.38284	14.563	18.3001	12.1907	8.10064	15.502	6.98703	9.98856	0.91139	0.939429	2.61916	1.22047
NCU02007	94.5106	89.6739	65.2088	64.8866	99.9799	89.4162	85.6563	94.2518	0.945296	1.00288	0.761285	0.688439
NCU02008	8.79143	18.5476	13.6038	36.541	9.84556	17.7457	13.679	33.8215	0.892933	1.04519	0.994501	1.08041
NCU02009	110.697	56.8146	154.925	101.646	87.0719	38.576	216.609	85.33	1.27132	1.47279	0.715231	1.19121
NCU02010	55.9198	28.594	27.4857	23.8892	63.9101	23.2428	33.5473	34.7786	0.874976	1.23023	0.819313	0.686894
NCU02011	28.2924	47.2989	67.7457	38.4852	29.6245	50.9208	53.0873	34.6043	0.955034	0.928872	1.27612	1.11215
NCU02012	8.43361	17.8055	7.2737	17.372	8.86326	18.1681	13.3485	13.7441	0.951524	0.98004	0.544907	1.26396
NCU02013	120.936	90.4012	75.236	60.1784	122.054	91.7344	80.6783	67.519	0.990839	0.985466	0.932544	0.891281
NCU02014	5.18347	12.0411	1.53741	3.35014	7.5435	10.463	5.76955	7.62936	0.687144	1.15083	0.266469	0.439112
NCU02015	15.2927	27.3618	53.2474	22.7822	17.2496	28.5646	21.4515	21.6813	0.886555	0.957892	2.48222	1.05078
NCU02016	350.506	391.758	149.269	204.274	352.269	354.173	305.372	266.068	0.994994	1.10612	0.48881	0.767753
NCU02017	51.1272	43.5293	110.647	55.9908	53.4191	44.6822	146.492	44.1644	0.957096	0.974198	0.755309	1.26778
NCU02018	41.0293	84.7127	22.4256	44.5355	49.4479	75.0658	59.0586	47.2238	0.829749	1.12851	0.379718	0.943074
NCU02019	10.6476	19.6346	4.73829	20.479	8.76303	12.2445	3.18598	9.12939	1.21506	1.60355	1.48723	2.24319
NCU02020	61.6191	51.6116	18.341	66.1471	44.9787	23.8857	8.83375	17.2098	1.36996	2.16078	2.07624	3.84356
NCU02021	1.62671	0.926835	2.8477	17.0911	1.44584	0.72968	1.23039	6.12458	1.1251	1.27019	2.31447	2.79058
NCU02022	0.472774	2.01404	0.35811	6.18331	0.43637	1.28464	0.53049	2.10789	1.08343	1.56778	0.675055	2.93341
NCU02023	0.0932511	0.0956352	0.137737	1.27179	0.186486	0.141172	0.226709	1.82937	0.500042	0.677437	0.607549	0.695205
NCU02024	25.0011	27.9059	10.4523	23.4663	27.0679	28.7674	6.39258	16.1918	0.923645	0.970054	1.63507	1.44927
NCU02025	15.56	24.8983	22.958	26.0368	18.3258	29.1063	12.5686	25.4902	0.849076	0.855428	1.82662	1.02144
NCU02026	10.1861	24.9301	20.6047	37.3597	13.5896	33.3854	11.7525	39.0111	0.749555	0.746736	1.75321	0.957667
NCU02027	54.5972	123.432	42.0295	87.7628	59.2375	100.616	38.7939	84.728	0.921667	1.22677	1.08341	1.03582
NCU02028	34.0991	70.8938	107.436	51.8226	40.3461	69.0797	15.8279	51.3766	0.845164	1.02626	6.78777	1.00868
NCU02029	0.306835	0.734253	4.22999	1.11592	0.327263	0.619354	0	2.46248	0.937579	1.18551	#DIV/0!	0.45317
NCU02030	0.235864	7.49872	1.68386	3.6993	0.471688	6.01073	4.93146	12.0936	0.500042	1.24756	0.341452	0.30589
NCU02031	9.59183	52.2201	2.07659	5.41202	12.9513	52.9347	24.3117	7.4006	0.740609	0.986501	0.0854151	0.731295
NCU02032	0	0.0704917	0	0.624946	0.0274914	0.104056	0	0.367747	0	0.677437	#DIV/0!	1.69939
NCU02033	11.0639	16.1876	14.7246	14.9005	12.2637	16.2351	12.3383	11.9535	0.90217	0.997072	1.1934	1.24654
NCU02034	0.555552	0.703815	0.225258	0.772534	0.836524	0.29684	0.190679	1.13649	0.664119	2.37103	1.18135	0.679756
NCU02035	1.32199	4.42105	13.4705	2.19492	2.25294	3.19056	8.16072	4.8691	0.586784	1.38567	1.65065	0.450785
NCU02036	1.82384	3.3697	3.4685	2.67095	2.56151	4.01869	3.33062	3.72444	0.712017	0.838506	1.0414	0.717142
NCU02037	0	0	0.173394	0	0	0	0	0.157019	#DIV/0!	#DIV/0!	#DIV/0!	0
NCU02038	3.89669	16.6846	19.9529	20.6377	7.09137	15.2395	9.28405	16.7655	0.549497	1.09483	2.14915	1.23096
NCU02039	4.46429	13.2935	16.4272	19.2269	5.79526	15.414	9.10168	13.4092	0.770336	0.862429	1.80485	1.43386
NCU02040	0.0560016	0.0574334	0.22058	4.53168	0.134392	0	0.0544598	4.04492	0.416702	#DIV/0!	4.05033	1.12034
NCU02041	220.83	159.752	306.72	251.243	219.982	146.11	421.599	207.564	1.00385	1.09337	0.727515	1.21044
NCU02042	2.51083	3.88881	3.02746	2.7022	3.44313	3.77527	1.9434	4.02095	0.729228	1.03008	1.55782	0.672031
NCU02043	13.9255	25.941	21.6936	54.7998	20.6689	22.0699	12.8015	56.6065	0.673741	1.1754	1.69461	0.968084
NCU02044	108.029	135.73	37.3415	111.626	119.594	143.953	83.3431	116.62	0.903295	0.942873	0.448045	0.957177
NCU02046	6.76806	65.5705	2.23279	17.68	11.8448	96.428	30.002	45.5548	0.571394	0.679994	0.0744214	0.388105
NCU02048	8.73948	10.9821	11.8107	13.1156	7.81062	12.7947	5.58776	11.0895	1.11892	0.858337	2.11368	1.18271
NCU02049	4.88282	5.91289	8.17383	6.45443	4.73218	5.97052	4.0544	5.52632	1.03183	0.990348	2.01604	1.16794
NCU02051	3.98709	9.97376	60.3872	4.8527	3.1219	5.59956	15.5503	5.19192	1.27714	1.78117	3.88335	0.934664
NCU02052	3.52636	5.17072	4.62033	5.32605	3.86992	5.64737	3.656	5.24949	0.911222	0.915598	1.26377	1.01459
NCU02053	1.78723	1.57771	0.7797	0.905054	2.17164	2.48876	2.50804	3.73207	0.822986	0.633932	0.310881	0.242507
NCU02054	9.09703	14.9695	16.0938	15.4209	11.3883	19.9187	12.4952	16.453	0.798804	0.751531	1.288	0.937268
NCU02055	23.1748	42.267	10.3565	34.5809	21.8644	48.4452	20.7529	28.8987	1.05993	0.872469	0.499038	1.19663
NCU02056	3.83581	13.341	7.02056	27.1047	6.00337	16.4953	15.2452	25.9879	0.638943	0.808776	0.46051	1.04297
NCU02057	4.00067	19.0722	7.57315	15.8455	6.09365	20.5389	12.1868	15.068	0.65653	0.928587	0.621424	1.0516
NCU02058	2.16167	5.39119	1.4997	6.61101	2.63309	4.66089	2.48437	5.38849	0.820965	1.15669	0.603655	1.22688
NCU02059	67.338	76.567	44.6059	94.2887	44.0749	63.1953	69.12	31.4795	1.52781	1.21159	0.645339	2.99524
NCU02060	5.96078	7.51048	15.0933	20.5173	6.40304	6.35977	18.1353	24.3365	0.93093	1.18094	0.832259	0.843067
NCU02061	0.181386	3.16239	10.0915	15.42	0.290193	2.28832	0.88196	5.41842	0.625053	1.38197	11.4422	2.84584
NCU02062	0.588982	2.8994	1.27594	2.99888	0.848063	2.97219	0.916427	2.83609	0.694503	0.975509	1.3923	1.0574
NCU02063	7.33836	10.9143	6.38151	8.34745	9.09753	10.837	5.99328	6.43039	0.806633	1.00714	1.06478	1.29812
NCU02064	147.885	129.957	74.7522	71.6101	162.032	135.847	77.7984	92.6219	0.91269	0.956641	0.960845	0.773144
NCU02065	2.73325	8.78508	11.404	8.96695	3.85441	8.58854	6.5765	9.34707	0.709124	1.02288	1.73405	0.959333
NCU02066	6.66587	7.1961	33.8176	13.8582	7.01611	9.83569	50.2288	18.5273	0.950081	0.731632	0.673272	0.747986
NCU02067	2.17445	3.92682	1.44298	3.3524	2.5335	3.9121	1.97668	2.78202	0.858282	1.00376	0.730001	1.20502
NCU02068	3.46154	5.57639	5.00731	4.87413	4.11673	6.32248	2.94918	4.39785	0.840845	0.881993	1.69787	1.1083
NCU02070	13.7107	26.3226	54.616	21.2421	13.9508	26.6791	35.8397	16.0405	0.982788	0.98664	1.5239	1.32428
NCU02071	1.39433	1.02141	4.41321	3.53158	1.75272	3.11603	18.6926	15.5417	0.795522	0.327792	0.236094	0.227233
NCU02073	0.794441	2.44426	1.49939	2.40774	1.11212	3.27401	3.73408	5.43116	0.714346	0.746563	0.401541	0.443319
NCU02074	90.1412	29.7718	42.7641	8.62717	69.3202	21.8985	28.2627	11.3011	1.30036	1.35953	1.51309	0.763391
NCU02075	467.745	249.467	823.162	267.922	521.139	299.86	1064.99	381.318	0.897544	0.831943	0.772928	0.702621
NCU02076	63.316	86.4688	117.027	82.5593	68.3718	113.537	120.126	82.7468	0.926055	0.761593	0.974207	0.997733
NCU02077	0.135291	0.13875	0.266443	2.6447	0.297615	0.204816	0.131566	1.0556	0.454584	0.677437	2.02516	2.50539
NCU02078	8.33708	16.7609	22.6134	14.7226	10.4972	16.7982	10.1564	14.6002	0.794219	0.99778	2.22651	1.00839
NCU02079	43.9596	44.3264	56.1743	24.0424	44.5598	54.1207	43.5325	21.4848	0.986529	0.819029	1.2904	1.11904
NCU02080	2.61744	40.1622	5.15481	38.718	2.89907	87.2772	7.53824	21.9037	0.902854	0.460168	0.683822	1.76764
NCU02081	0	2.99074	0	4.54534	0.33325	3.36365	1.21538	1.48594	0	0.889136	0	3.0589
NCU02082	5.43224	8.523	4.47094	9.32532	6.37221	9.6763	6.70192	9.14575	0.85249	0.880811	0.667113	1.01963
NCU02083	3.97409	10.1181	4.16357	9.82108	5.01801	11.4614	10.3358	11.9498	0.791964	0.882804	0.402832	0.82186
NCU02084	44.8557	39.6133	422.066	37.9515	15.0752	5.42311	112.308	26.5267	2.97546	7.30454	3.75809	1.43069
NCU02085	1.60968	7.0619	2.77385	6.09813	0.929958	1.12819	4.73957	3.26945	1.73092	6.25952	0.585254	1.86518
NCU02086	10.8375	37.768	23.8992	92.4779	18.7975	16.9201	44.4418	10.0392	0.576541	2.23214	0.537764	9.21164
NCU02087	1.13218	3.22534	0.908404	1.60128	0.469604	2.20068	1.14178	2.28089	2.41092	1.46561	0.7956	0.702043
NCU02088	0.808109	1.88357	0.506386	1.00193	0.705199	1.85362	1.50028	0.7206	1.14593	1.01616	0.337527	1.39041
NCU02089	7.12223	16.5517	5.66591	26.5088	6.96025	15.7928	6.78967	10.1678	1.02327	1.04805	0.83449	2.60712
NCU02090	45.548	112.254	179.405	76.0365	49.2074	112.676	213.686	55.2211	0.925632	0.996253	0.839573	1.37695
NCU02091	1.72003	3.29105	1.92124	2.59091	2.15627	3.57556	5.69209	6.9363	0.797687	0.92043	0.337527	0.373529
NCU02092	0.322386	5.47374	2.36328	5.21101	0.745007	3.61524	3.86663	2.81087	0.432729	1.51407	0.611198	1.85388
NCU02094	24.4608	26.5557	35.9452	41.3476	31.3017	30.162	50.7928	42.9851	0.781452	0.880436	0.707683	0.961905
NCU02095	20.6426	34.2402	11.8301	26.6141	28.8308	40.5958	21.1071	31.4877	0.715991	0.843442	0.560481	0.845223
NCU02096	16.939	8.93812	9.81428	3.57601	13.1567	4.73632	10.5616	4.98175	1.28747	1.88715	0.929242	0.717822
NCU02097	6.80698	227.077	52.9403	90.0276	4.08384	222.004	111.675	121.791	1.66681	1.02285	0.474057	0.739199
NCU02098	271.841	56.3905	149.793	51.08	215.24	30.9852	68.5822	82.1289	1.26297	1.81992	2.18414	0.621949
NCU02099	233.37	69.6128	375.56	63.7767	180.92	47.712	326.736	142.934	1.28991	1.45902	1.14943	0.446196
NCU02100	13.4439	12.6423	50.8384	17.1831	12.8844	14.8256	38.3024	28.8787	1.04342	0.852738	1.32729	0.595012
NCU02101	0.869025	2.35543	1.16135	2.03177	1.61377	1.8168	1.93166	1.8266	0.538507	1.29647	0.601221	1.11233
NCU02103	22.5294	26.9323	62.8646	25.2255	23.8794	30.5853	37.912	28.7075	0.943464	0.880563	1.65817	0.878705
NCU02104	6.08293	12.2987	6.27512	7.9537	8.43428	15.6698	4.28167	6.04413	0.721215	0.784866	1.46558	1.31594
NCU02105	5.50682	16.6557	3.40061	14.851	8.21287	22.1371	6.71671	11.9017	0.670511	0.752387	0.506291	1.2478
NCU02106	6.02327	11.1012	18.3951	22.3027	9.70625	13.3035	26.4009	31.7591	0.620556	0.834458	0.696761	0.702248
NCU02107	6.02312	11.0635	1.68192	5.76241	7.9822	10.1164	4.58967	4.68951	0.754568	1.09362	0.366458	1.22879
NCU02108	16.4115	30.1863	3.77664	17.3546	19.6208	30.7866	10.3218	20.3609	0.836435	0.980501	0.365891	0.85235
NCU02109	162.017	177.337	48.2307	82.3692	151.312	225.951	63.3828	70.0659	1.07075	0.784846	0.760943	1.1756
NCU02110	16.3379	44.271	22.5294	40.6277	12.9428	22.549	11.094	13.0752	1.26231	1.96332	2.03077	3.10725
NCU02111	26.3179	38.6716	82.2923	35.0089	29.0762	42.5507	92.1179	33.6034	0.905138	0.908835	0.893337	1.04183
NCU02112	3.98008	8.07684	3.65237	5.95942	4.13216	8.99113	3.88698	6.14672	0.963196	0.898312	0.939642	0.969529
NCU02113	81.7059	105.757	176.351	86.2258	87.3325	118.548	77.3492	84.7359	0.935573	0.892099	2.27993	1.01758
NCU02114	53.0398	75.7411	104.575	43.6247	58.4827	80.95	63.4485	35.8571	0.906932	0.935653	1.64819	1.21663
NCU02115	5.93651	11.963	8.66601	7.69393	7.06072	13.9276	5.34262	8.12623	0.840779	0.858939	1.62205	0.946803
NCU02116	5.42197	32.5021	3.3087	19.233	7.69702	33.1414	4.38154	13.2788	0.704425	0.980708	0.755146	1.4484
NCU02117	23.5816	33.3779	8.03188	21.6611	25.3238	41.487	22.4611	21.8201	0.931201	0.804539	0.35759	0.992713
NCU02118	5.17984	6.96879	25.7225	5.72243	5.92568	7.75741	12.566	12.5158	0.874134	0.89834	2.04699	0.457217
NCU02119	1.59993	3.04301	6.47371	1.58693	1.95466	2.23129	3.14006	1.94547	0.818522	1.36379	2.06165	0.815707
NCU02120	6.5213	7.52403	32.2944	6.58427	5.899	7.23221	15.0985	17.2594	1.10549	1.04035	2.13891	0.381489
NCU02121	7.37832	8.80415	20.2218	7.21867	6.77738	9.7118	9.9034	7.58	1.08867	0.906541	2.0419	0.952331
NCU02122	62.6789	29.5967	36.249	19.6965	54.6529	39.9433	70.4554	21.1746	1.14685	0.740967	0.514496	0.930192
NCU02123	30.4832	9.1577	43.004	7.09228	22.4961	11.3428	47.1608	14.0029	1.35504	0.807356	0.91186	0.506485
NCU02124	203.481	283.482	73.2041	84.5083	197.789	373.571	185.259	85.8784	1.02878	0.758844	0.395144	0.984046
NCU02125	3.44574	2.1089	1.31343	18.3428	2.93419	6.05785	12.9711	23.6888	1.17434	0.348127	0.101258	0.774324
NCU02126	7.48506	51.3681	39.2483	39.529	10.3285	81.9651	41.2476	23.8058	0.724699	0.626707	0.95153	1.66048
NCU02127	7.918	28.2673	18.1105	18.0436	9.18009	39.1474	7.5538	12.7805	0.862519	0.722074	2.39753	1.4118
NCU02128	4.3342	39.1448	4.88745	46.844	8.10847	80.0082	24.4055	52.4873	0.534528	0.48926	0.20026	0.892482
NCU02129	0.221824	1.36498	0.436863	1.21012	1.06467	1.34327	0.647152	0.989018	0.208351	1.01616	0.675055	1.22356
NCU02130	6.06209	15.6463	6.13518	15.831	7.0853	17.7769	10.2838	14.2949	0.855586	0.88015	0.596585	1.10746
NCU02131	6.5729	13.0464	21.2401	12.0296	7.77133	13.8161	13.2133	10.3744	0.845788	0.944293	1.60747	1.15955
NCU02132	3.80849	6.74648	5.79582	10.9129	3.32349	7.57105	7.5195	8.54164	1.14593	0.89109	0.770772	1.27761
NCU02133	491.355	826.767	194.144	58.7633	550.039	808.951	245.225	220.328	0.89331	1.02202	0.791695	0.266708
NCU02134	51.6675	123.554	12.6494	44.1935	57.1356	116.078	20.4418	40.4155	0.904297	1.0644	0.6188	1.09348
NCU02136	332.69	349.958	304.583	276.975	397.269	392.893	246.138	359.392	0.837443	0.890721	1.23745	0.770678
NCU02137	20.2231	10.8867	15.8743	7.49231	11.6003	10.6773	8.78336	8.18232	1.74332	1.01961	1.80732	0.915671
NCU02138	120.585	22.2779	77.4073	19.7179	77.879	27.4589	39.9134	32.6992	1.54836	0.811317	1.93938	0.603009
NCU02139	21.963	32.2258	165.99	32.5578	21.7844	43.606	40.7431	26.2977	1.0082	0.739022	4.07406	1.23805
NCU02142	18.3852	3.94538	45.1058	10.4934	14.8858	3.07001	69.7761	68.4891	1.23508	1.28514	0.646437	0.153212
NCU02143	0	0	0	0.970619	0	0	0	0.475965	#DIV/0!	#DIV/0!	#DIV/0!	2.03927
NCU02144	0.588982	0.604041	0.579974	0.267757	0.235573	0	0	0.262601	2.50021	#DIV/0!	#DIV/0!	1.01963
NCU02145	0	1.98308	0	1.17207	0.515594	0.650517	0.313401	0.57475	0	3.04847	0	2.03927
NCU02146	0.339347	0.754051	0.222771	0.565659	0.0452425	0.0570817	0.0550008	0.3026	7.50064	13.21	4.05033	1.86933
NCU02147	9.93747	7.90181	4.48321	8.35869	12.5368	10.0295	6.68383	10.0715	0.792665	0.787856	0.670755	0.829934
NCU02148	13.713	21.9786	47.0004	23.7918	13.778	30.0201	18.6181	13.9116	0.995277	0.73213	2.52445	1.71021
NCU02149	24.8022	31.2287	21.8435	34.8307	29.269	31.4758	20.7761	32.5542	0.847387	0.992151	1.05138	1.06993
NCU02150	4.42437	6.20432	6.84624	7.92231	4.87543	6.37907	12.3808	22.7457	0.907484	0.972606	0.55297	0.3483
NCU02151	10.8502	30.8649	19.1459	28.1555	13.8111	32.7322	11.5527	22.2813	0.785617	0.942952	1.65726	1.26363
NCU02152	16.2493	25.6735	29.6251	33.6148	18.455	27.9608	28.5686	29.2088	0.880479	0.918198	1.03698	1.15084
NCU02153	18.6983	20.6903	16.2539	19.7666	23.3664	22.2124	12.9634	21.181	0.800221	0.931475	1.25384	0.933224
NCU02155	3.78189	4.76874	39.4993	5.74973	3.76917	4.7555	53.9004	15.8114	1.00337	1.00278	0.73282	0.363646
NCU02156	28.0635	39.7341	38.8222	67.5603	30.4469	46.0972	28.6168	68.387	0.92172	0.861962	1.35663	0.987912
NCU02157	53.307	60.1287	13.1425	20.6584	56.8772	33.5954	9.65712	25.6445	0.93723	1.78979	1.36091	0.805567
NCU02158	2.80716	7.44093	2.33896	12.2512	5.2511	8.84818	4.4098	12.5159	0.534585	0.840956	0.5304	0.978848
NCU02159	14.4194	15.638	21.5975	31.0431	13.2139	23.1398	55.0153	37.3423	1.09123	0.675804	0.392573	0.831311
NCU02160	114.909	174.751	212.249	197.433	127.053	204.319	171.446	121.17	0.904414	0.855287	1.23799	1.62938
NCU02161	1.41119	1.99489	2.1783	1.42179	1.00682	1.92468	1.44652	1.0203	1.40163	1.03648	1.50589	1.3935
NCU02162	8.10599	8.31324	5.28133	6.40037	7.38619	7.812	5.8973	6.11409	1.09745	1.06416	0.89555	1.04682
NCU02163	0.897157	1.41553	3.19396	3.57658	1.1593	0.975118	1.54358	1.23078	0.773875	1.45165	2.06919	2.90596
NCU02164	99.0509	83.7171	245.423	35.7866	86.1496	106.721	132.023	59.7355	1.14975	0.784452	1.85894	0.599084
NCU02165	3.34463	8.35548	4.64464	17.0764	2.74408	3.63527	3.19695	13.9691	1.21885	2.29845	1.45284	1.22244
NCU02167	27.1204	22.9541	7.84291	31.3043	22.6623	18.4682	7.10817	21.4865	1.19672	1.2429	1.10337	1.45692
NCU02168	5.04627	11.5645	3.43542	7.64695	6.52845	10.5004	7.27014	11.3329	0.772966	1.10134	0.472538	0.674758
NCU02169	5.78861	6.10384	3.29159	4.37358	7.04357	3.62054	13.7956	8.21522	0.821829	1.68589	0.238597	0.532375
NCU02170	2.22872	2.64038	6.01633	5.20575	2.95089	2.59841	19.6558	23.7458	0.755272	1.01616	0.306085	0.219229
NCU02171	1.34846	0.768297	0.590149	2.58832	1.91765	0.907299	0.437112	1.46965	0.703185	0.846796	1.35011	1.76119
NCU02172	5.2043	7.26739	40.0367	15.6743	7.45267	10.3409	13.3756	11.809	0.698314	0.702783	2.99328	1.32731
NCU02173	5.64057	11.0039	30.3635	9.0034	7.27948	11.917	9.21527	9.36654	0.774859	0.923385	3.29491	0.96123
NCU02174	9.05426	6.7902	4.90368	8.84973	10.2304	11.4227	13.2625	9.33532	0.885031	0.594451	0.36974	0.947984
NCU02175	112.552	14.9966	351.587	20.4781	87.0349	12.5694	603.271	18.6196	1.29318	1.1931	0.582801	1.09981
NCU02176	8.07332	20.205	18.6287	25.9106	10.1209	19.8838	15.9365	18.2663	0.797687	1.01616	1.16894	1.41849
NCU02177	13.0408	27.7987	29.6494	35.1984	17.5319	23.1534	25.7619	24.2923	0.743833	1.20064	1.1509	1.44895
NCU02178	0.0208426	0.0641263	0.697808	0.132653	0	0.147249	0.121612	0.111513	#DIV/0!	0.435495	5.73797	1.18957
NCU02179	7.12176	43.4619	290.031	66.7804	6.9177	30.4096	42.4294	50.9789	1.0295	1.42922	6.83561	1.30996
NCU02181	878.992	598.421	350.158	424.276	889.649	605.036	735.88	631.744	0.988021	0.989067	0.475836	0.671594
NCU02182	11.7501	11.0879	56.9618	11.7581	12.7363	12.0343	71.7373	13.7016	0.922567	0.921353	0.794033	0.858153
NCU02183	0	0	1.26144	0	0.683162	0	2.49154	0.380772	0	#DIV/0!	0.506291	0
NCU02184	22.1995	10.6808	3.38244	14.4196	33.9815	29.062	15.4405	6.01197	0.653281	0.367518	0.219063	2.39849
NCU02187	208.628	131.68	386.881	131.595	193.664	142.853	307.339	117.298	1.07727	0.921786	1.25881	1.12189
NCU02188	0.0491525	64.8262	12.681	192.884	0.196593	57.1481	22.6568	154.939	0.250021	1.13435	0.559697	1.2449
NCU02189	0.17253	0	0.509674	100.238	0	0	0	74.7697	#DIV/0!	#DIV/0!	#DIV/0!	1.34063
NCU02190	23.6239	47.4144	6.53217	513.718	21.7673	22.8862	37.7845	471.714	1.08529	2.07174	0.17288	1.08904
NCU02191	220.732	80.5553	124.405	126.901	164.253	109.451	114.358	68.8758	1.34386	0.735995	1.08785	1.84246
NCU02192	1.20215	4.41782	1.18376	21.587	2.00341	9.0996	1.46131	7.50377	0.600051	0.485496	0.810066	2.87682
NCU02193	5786.71	1255.71	164.641	39.0098	5337.69	663.47	133.851	35.0298	1.08412	1.89264	1.23003	1.11362
NCU02194	46.5489	17.968	5.31223	6.38429	48.0725	13.6204	6.14557	4.87164	0.968307	1.3192	0.8644	1.3105
NCU02195	0.551874	0.962171	0.108686	0.0501774	0.353169	0.167096	0.375676	0	1.56263	5.75821	0.289309	#DIV/0!
NCU02196	13.073	249.949	36.6652	7.16357	17.0401	22.7951	122.477	16.6533	0.767188	10.965	0.299364	0.430158
NCU02197	1.41943	1.45572	0.279544	8.64685	1.58963	1.57584	1.93249	1.89859	0.892933	0.923777	0.144655	4.55436
NCU02198	0.184876	0.189603	0.242731	1.84902	0.147888	0.684157	0.47943	1.2639	1.25011	0.277133	0.506291	1.46295
NCU02199	0.493656	0.607532	0.486105	5.56563	0.473869	0.697519	0.480065	4.40199	1.04175	0.87099	1.01258	1.26435
NCU02200	39.597	38.7444	22.9327	57.2304	46.8789	43.2201	28.9229	31.5428	0.844666	0.896444	0.79289	1.81437
NCU02201	8.49161	10.5342	3.21826	9.33917	12.2782	10.3962	4.19986	6.08888	0.691599	1.01328	0.766279	1.53381
NCU02202	26.8729	62.4008	54.1032	50.431	32.0183	64.3758	39.3478	49.6152	0.839299	0.96932	1.375	1.01644
NCU02203	41.6644	30.9108	58.9219	52.3325	38.2418	35.4999	37.9311	49.4051	1.0895	0.870729	1.55339	1.05925
NCU02204	15.5238	20.6445	9.65899	18.8065	17.9447	23.2862	9.82928	17.1133	0.865092	0.886553	0.982675	1.09894
NCU02205	0	1.21859	0.877525	0.540171	0.712864	0.299803	0	1.85419	0	4.06462	#DIV/0!	0.291324
NCU02206	0.122441	0.753427	0.843976	1.00193	0.979443	0.865024	0.357209	0.436728	0.125011	0.87099	2.36269	2.29418
NCU02207	92.7226	94.3306	21.968	72.8532	94.174	119.146	28.1583	65.8968	0.984588	0.791721	0.78016	1.10556
NCU02208	72.6353	71.7795	56.4591	66.4314	82.5513	75.7612	74.8764	80.1972	0.879881	0.947444	0.754031	0.828351
NCU02209	257.862	343.021	50.1653	245.136	312.411	406.665	121.607	182.997	0.825393	0.843498	0.412521	1.33956
NCU02211	23.118	37.5482	36.7381	28.4793	27.6154	28.3839	18.9437	28.8512	0.837141	1.32287	1.93933	0.987109
NCU02212	0.324999	2.99977	5.01377	17.1387	0.779931	2.18673	2.73911	3.86407	0.416702	1.37181	1.83044	4.43541
NCU02213	0.957784	11.8691	4.59778	20.3921	2.26656	12.6471	10.2068	26.0491	0.422571	0.938487	0.450464	0.782833
NCU02214	5.36611	10.4327	2.69065	7.36336	6.97865	11.1307	7.36336	7.51514	0.768933	0.937289	0.36541	0.979804
NCU02215	1.05166	2.04553	0.785612	2.04428	1.74054	3.00122	1.6575	2.06959	0.604218	0.681567	0.473975	0.98777
NCU02216	7.67918	24.2038	31.0783	25.2232	8.49061	22.5611	14.74	24.9526	0.904433	1.07281	2.10843	1.01084
NCU02217	14.9764	19.802	9.01901	14.4046	18.7127	18.9875	19.9804	20.8597	0.800332	1.0429	0.451392	0.690545
NCU02218	7.49875	9.20385	3.73651	8.32399	8.7207	12.1274	8.69805	8.75451	0.85988	0.758933	0.42958	0.950824
NCU02219	34.8664	32.1526	28.3284	30.3967	34.7774	33.3068	45.2785	21.175	1.00256	0.965347	0.625648	1.4355
NCU02220	0.952064	0.41846	2.67858	1.05113	0.380793	0.480441	0.0661323	0.909607	2.50021	0.87099	40.5033	1.15558
NCU02221	2.74508	6.46467	1.70195	3.2354	3.65979	5.69492	0.790964	1.67721	0.750064	1.13516	2.15174	1.92904
NCU02222	2.49388	8.31233	2.68596	16.085	4.55095	8.96674	3.48626	11.7446	0.547992	0.927019	0.770443	1.36957
NCU02223	16.9247	22.7134	16.6341	21.8073	17.9999	26.4518	11.4741	19.6626	0.940266	0.85867	1.44971	1.10908
NCU02224	80.9302	95.9166	33.5101	61.4558	81.7916	94.4312	35.7564	59.5748	0.989468	1.01573	0.937177	1.03157
NCU02225	4.93801	10.722	2.71615	7.13797	5.1999	10.3958	3.63906	6.38131	0.949635	1.03138	0.746388	1.11857
NCU02226	13.2374	23.7942	5.60641	7.50612	12.0692	16.2331	31.1442	13.8982	1.09679	1.46578	0.180015	0.54008
NCU02227	67.7956	88.5167	11.6358	37.7273	85.2464	98.9255	23.1414	35.9811	0.79529	0.894781	0.502815	1.04853
NCU02228	26.6686	35.1956	5.98476	37.872	25.147	38.4962	9.12035	21.9586	1.06051	0.91426	0.656199	1.7247
NCU02229	18.1718	25.6533	15.5756	27.0909	15.7721	29.4035	9.80159	20.7962	1.15215	0.872456	1.58909	1.30269
NCU02230	3.53186	9.35725	4.11545	6.50276	5.20317	11.0205	4.66537	5.80015	0.678791	0.849078	0.882127	1.12114
NCU02231	6.99388	10.3541	6.49813	11.3333	8.25659	12.3527	6.19799	8.44949	0.847066	0.838211	1.04843	1.3413
NCU02232	3.65033	11.5117	4.67284	8.29737	4.23402	14.4142	3.90481	6.55077	0.862142	0.798639	1.19669	1.26663
NCU02233	16.1073	24.8627	19.6404	19.8946	14.0656	30.9568	20.2258	17.7271	1.14515	0.803143	0.971057	1.12227
NCU02234	7.73764	17.8799	12.3773	20.4081	11.1778	18.8313	11.8108	20.9758	0.692232	0.949478	1.04797	0.972933
NCU02235	5.49063	42.8613	10.2884	32.7158	6.41763	48.8243	7.80184	28.9486	0.855554	0.877868	1.31871	1.13014
NCU02236	13.2236	14.6542	11.3575	16.0309	15.0736	14.1987	30.1485	18.3098	0.877267	1.03207	0.376719	0.875535
NCU02237	1.38523	3.25768	0.752574	5.36363	2.57917	3.10947	3.78579	4.49366	0.537083	1.04766	0.198789	1.1936
NCU02238	0.731406	9.22189	1.14388	5.67213	1.0669	5.29753	1.29702	4.41197	0.685542	1.74079	0.881927	1.28562
NCU02239	0.600486	2.66863	0.246376	4.36779	0.320232	2.87873	0.437965	4.01595	1.87516	0.927019	0.562546	1.08761
NCU02240	2.03608	7.87068	2.41621	1469.04	1.41992	5.58523	2.74158	1752.24	1.43395	1.4092	0.881322	0.838376
NCU02241	2.07836	6.24224	4.1906	5.84902	3.68135	10.2883	5.29346	4.7215	0.564564	0.606733	0.791655	1.23881
NCU02242	5.01106	11.7337	23.7987	9.39455	4.39872	13.1136	12.9806	6.99922	1.13921	0.894771	1.83341	1.34223
NCU02243	3.67669	8.21614	21.5322	8.26932	4.58193	6.7184	8.50585	12.8036	0.802433	1.22293	2.53146	0.64586
NCU02244	86.391	6.48169	22.5959	7.51447	66.5013	4.90665	164.196	7.49983	1.29909	1.321	0.137616	1.00195
NCU02245	7.50881	6.30449	8.47056	9.1904	9.9999	6.20426	9.18779	6.82446	0.750889	1.01616	0.921936	1.34669
NCU02246	1.29875	6.44786	0.494113	1.61024	1.41669	11.2012	2.06671	4.39555	0.916744	0.575641	0.239082	0.366335
NCU02247	3.38997	8.35516	1.20244	4.92162	4.67995	8.3143	3.9347	6.12702	0.72436	1.00491	0.305599	0.803266
NCU02248	7.11687	16.2399	7.07809	10.6445	8.39719	17.5619	3.7373	8.66256	0.847529	0.924722	1.8939	1.22879
NCU02249	11.0823	19.304	20.7568	13.6341	13.6404	23.3212	12.3605	16.1223	0.812464	0.827746	1.67929	0.845668
NCU02250	2720.21	2346.53	533.309	321.052	2727.44	2054.55	1206.62	570.796	0.997351	1.14211	0.441985	0.562462
NCU02251	0.437961	3.59327	5.60641	38.8248	1.05102	2.65211	0.425904	18.7457	0.416702	1.35487	13.1636	2.07113
NCU02252	1094.9	336.688	71.1693	98.1732	991.175	273.719	90.1525	121.142	1.10465	1.23005	0.789432	0.810398
NCU02253	5.211	3.76075	0.950239	2.63219	6.17547	2.72702	0.938432	1.0326	0.843822	1.37907	1.01258	2.54908
NCU02254	26.2291	20.1332	3.781	21.5862	25.4807	21.0139	6.31101	19.338	1.02937	0.958089	0.599111	1.11626
NCU02255	10.4796	18.0084	13.8396	22.6257	10.3175	19.4201	9.30492	15.1267	1.01571	0.927311	1.48735	1.49574
NCU02256	6.6524	9.99401	17.7753	17.5243	7.45006	12.8474	22.9746	20.0406	0.892933	0.777904	0.773693	0.874438
NCU02257	13.1899	7.81873	28.8662	8.61864	13.1415	7.72847	68.4311	9.77623	1.00368	1.01168	0.421828	0.881591
NCU02258	3.49201	4.98266	2.91533	1.65652	3.70425	10.3432	10.9997	4.33234	0.942703	0.481733	0.265038	0.382363
NCU02259	8.60544	14.7759	6.99732	11.6178	9.59555	21.5155	23.9644	15.9866	0.896815	0.686759	0.291988	0.726721
NCU02260	82.5375	88.9092	43.2864	59.8528	80.7198	103.344	36.8786	59.4414	1.02252	0.860324	1.17375	1.00692
NCU02261	108.9	161.712	54.5986	133.453	122.396	163.479	87.6657	153.938	0.889733	0.989188	0.622805	0.866928
NCU02262	9.17243	18.1773	7.80974	9.90737	14.2333	24.988	5.70069	9.96259	0.644434	0.727442	1.36996	0.994457
NCU02263	108.267	140.369	107.011	146.754	105.402	153.233	122.468	112.942	1.02718	0.916052	0.873793	1.29937
NCU02264	69.694	102.742	13.1211	155.278	86.4439	115.824	29.4439	118.384	0.806234	0.887051	0.44563	1.31165
NCU02265	71.4499	43.7487	41.8359	120.858	40.9798	51.4799	76.0454	140.844	1.74354	0.849822	0.550143	0.858095
NCU02267	32.2861	40.0155	8.98383	39.6234	35.2859	38.8429	26.0998	66.8605	0.914987	1.03019	0.344211	0.592628
NCU02268	13.8806	24.7188	11.9598	18.6565	16.7459	31.0639	7.26278	18.3645	0.828899	0.795739	1.64672	1.0159
NCU02269	37.2287	50.542	10.8165	27.2628	44.172	34.1578	32.3929	29.8087	0.842813	1.47966	0.333918	0.914591
NCU02270	12.7188	13.2021	14.6117	10.9334	12.0241	14.4704	8.65806	11.3759	1.05778	0.912354	1.68764	0.961105
NCU02271	6.82861	5.90033	22.608	3.1288	5.3764	5.69799	15.2682	10.0687	1.27011	1.03551	1.48073	0.310745
NCU02272	6.95206	10.4734	16.2173	12.4021	8.16917	10.6456	7.90298	12.313	0.851011	0.983823	2.05205	1.00724
NCU02273	262.253	480.579	353.227	245.051	275.949	527.555	248.505	215.446	0.950367	0.910955	1.4214	1.13741
NCU02274	182.567	139.898	54.0054	111.561	204.899	119.556	179.343	158.869	0.891009	1.17015	0.30113	0.70222
NCU02275	0	0	0.162505	0	0	0	0	0	#DIV/0!	#DIV/0!	#DIV/0!	#DIV/0!
NCU02276	10.5391	15.8191	39.3582	16.3725	11.5571	15.8494	13.5069	16.4307	0.911913	0.99809	2.91393	0.99646
NCU02277	12.6419	25.9961	44.6758	19.6044	13.86	24.8056	23.4644	37.195	0.912114	1.04799	1.90398	0.527072
NCU02278	17.2803	63.4614	7.52439	48.2699	20.8145	54.9924	5.82815	24.1823	0.830205	1.154	1.29104	1.99608
NCU02280	290.895	347.951	76.5386	260.793	293.248	366.265	113.125	166.265	0.991977	0.949999	0.676583	1.56854
NCU02281	6.68508	14.1114	3.57901	12.2548	7.52819	15.7648	4.85999	9.45298	0.888006	0.895117	0.736424	1.29639
NCU02282	39.7273	21.0966	70.8795	38.5085	38.5659	25.2804	40.3033	34.7948	1.03012	0.834504	1.75865	1.10673
NCU02283	20.5896	46.6113	33.3887	49.7418	21.1712	46.937	11.7998	40.7916	0.972527	0.993061	2.82959	1.21941
NCU02284	1.84786	2.43656	13.7481	5.09367	2.11166	2.90107	16.4296	5.0479	0.875074	0.839883	0.836787	1.00907
NCU02285	2.71811	9.705	4.56003	7.78021	3.54331	7.11223	4.11177	5.74524	0.76711	1.36455	1.10902	1.3542
NCU02286	2.8892	6.97912	11.1919	9.00966	3.5718	6.2175	5.71219	8.96393	0.808892	1.1225	1.95931	1.0051
NCU02287	22.8972	179.209	60.9954	39.1827	22.7506	293.414	141.851	36.0641	1.00644	0.610771	0.429996	1.08647
NCU02289	395.531	479.723	834.859	392.739	429.523	498.166	574.183	355.417	0.92086	0.962979	1.45399	1.10501
[truncated: 7,406 more rows]
